# Supplementary material for: (3-{[2,6-Bis(1-methyl­eth­yl)phen­yl]imino-κN}-1-phenyl­but-1-en-1-olato-κO)­di­methyl­aluminium
Source: Acta Crystallogr Sect E Struct Rep Online. 2012 Mar 3;68(Pt 4):m351–2. doi: 10.1107/S1600536812005880 (PMC3343778; doi:10.1107/S1600536812005880)
Supplement: Supplementary file 1 [file e-68-0m351-sup1.cif]

##############################################################################
#                                                                            #
# This CIF contains the data in a paper accepted for publication in          #
# Acta Crystallographica Section E. It conforms to the requirements of       #
# Notes for Authors for Acta Crystallographica Section E, and has been       #
# peer reviewed under the auspices of the IUCr Commission on Journals.       #
#                                                                            #
# Full details of the Crystallographic Information File format               #
# are given in the paper "The Crystallographic Information File (CIF):       #
# a New Standard Archive File for Crystallography" by S. R. Hall, F. H.      #
# Allen and I. D. Brown [Acta Cryst. (1991), A47, 655-685].                  #
#                                                                            #
# The current version of the core CIF dictionary is obtainable from          #
# ftp://ftp.iucr.org/pub/cif_core.dic.                                       #
#                                                                            #
# Software is freely available for graphical display of the structure(s)     #
# in this CIF. For information consult the CIF software page                 #
# http://www.iucr.org/resources/cif/software.                                #
#                                                                            #
# This file may be used for bona fide research purposes within the           #
# scientific community so long as proper attribution is given to the journal # 
# article from which it was obtained.                                        #
#                                                                            #
##############################################################################
data_I
_audit_creation_method     SHELXL-97
_chemical_name_systematic
;\
(3-{[2,6-Bis(1-methylethyl)phenyl]imino-<i>\kN</i>}-1-phenylbut-1-en-1-olato-
<i>\kO</i>](dimethyl)aluminium
;
_chemical_name_common     ?
_chemical_formula_moiety     'C24 H32 Al N O'
_chemical_formula_sum     'C24 H32 Al N O'
_chemical_formula_iupac     '[Al (C H3)2 (C22 H26 N O)]'
_chemical_formula_weight     377.49
_chemical_melting_point     ?
_symmetry_cell_setting     monoclinic
_symmetry_space_group_name_H-M     'P 21/c'
_symmetry_space_group_name_hall     '-P 2ybc'
loop_
    _symmetry_equiv_pos_as_xyz
    'x, y, z'
    '-x, y+1/2, -z+1/2'
    '-x, -y, -z'
    'x, -y-1/2, z-1/2'
_cell_length_a     15.231(4)
_cell_length_b     9.994(3)
_cell_length_c     15.289(4)
_cell_angle_alpha     90.00
_cell_angle_beta     102.889(5)
_cell_angle_gamma     90.00
_cell_volume     2268.7(10)
_cell_formula_units_Z     4
_cell_measurement_reflns_used     960
_cell_measurement_theta_min     2.45
_cell_measurement_theta_max     22.10
_cell_measurement_temperature     293(2)
_exptl_crystal_description     colourless
_exptl_crystal_colour     colourless
_exptl_crystal_size_max     0.20
_exptl_crystal_size_mid     0.18
_exptl_crystal_size_min     0.12
_exptl_crystal_density_diffrn     1.105
_exptl_crystal_density_meas     ?
_exptl_crystal_density_method     'not measured'
_exptl_crystal_F_000     816
_exptl_absorpt_coefficient_mu     0.102
_exptl_absorpt_correction_type     multi-scan
_exptl_absorpt_process_details     'SADABS (Bruker, 1998)'
_exptl_absorpt_correction_T_min     0.973
_exptl_absorpt_correction_T_max     0.988
_exptl_special_details     ?
_diffrn_ambient_temperature     293(2)
_diffrn_radiation_type     MoK\a
_diffrn_radiation_wavelength     0.71073
_diffrn_radiation_source     'fine-focus sealed tube'
_diffrn_radiation_monochromator     graphite
_diffrn_measurement_device_type     'Bruker SMART CCD area-detector'
_diffrn_measurement_method     'phi and omega scans'
_diffrn_detector_area_resol_mean     ?
_diffrn_reflns_number     12801
_diffrn_reflns_av_R_equivalents     0.0708
_diffrn_reflns_av_sigmaI/netI     0.0958
_diffrn_reflns_theta_min     1.37
_diffrn_reflns_theta_max     26.46
_diffrn_reflns_theta_full     26.46
_diffrn_measured_fraction_theta_max     0.995
_diffrn_measured_fraction_theta_full     0.995
_diffrn_reflns_limit_h_min     -19
_diffrn_reflns_limit_h_max     15
_diffrn_reflns_limit_k_min     -12
_diffrn_reflns_limit_k_max     12
_diffrn_reflns_limit_l_min     -19
_diffrn_reflns_limit_l_max     19
_diffrn_standards_number     ?
_diffrn_standards_interval_count     ?
_diffrn_standards_interval_time     ?
_diffrn_standards_decay_%     ?
_refine_special_details
;
Refinement of <i>F</i>^2^ against ALL reflections. The weighted <i>R</i>-factor
<i>wR</i> and goodness of fit <i>S</i> are based on <i>F</i>^2^, conventional
<i>R</i>-factors <i>R</i> are based on <i>F</i>, with <i>F</i> set to zero for
negative <i>F</i>^2^. The threshold expression of <i>F</i>^2^ >
\s(<i>F</i>^2^) is used only for calculating <i>R</i>-factors(gt) <i>etc</i>.
and is not relevant to the choice of reflections for refinement.
<i>R</i>-factors based on <i>F</i>^2^ are statistically about twice as large
as those based on <i>F</i>, and <i>R</i>- factors based on ALL data will be
even larger.
;
_reflns_number_total     4662
_reflns_number_gt     2308
_reflns_threshold_expression     >2sigma(I)
_refine_ls_structure_factor_coef     Fsqd
_refine_ls_matrix_type     full
_refine_ls_R_factor_all     0.1505
_refine_ls_R_factor_gt     0.0620
_refine_ls_wR_factor_gt     0.1136
_refine_ls_wR_factor_ref     0.1415
_refine_ls_goodness_of_fit_ref     0.992
_refine_ls_restrained_S_all     0.992
_refine_ls_number_reflns     4662
_refine_ls_number_parameters     251
_refine_ls_number_restraints     0
_refine_ls_hydrogen_treatment     constr
_refine_ls_weighting_scheme     calc
_refine_ls_weighting_details
         'calc w=1/[\s^2^(Fo^2^)+(0.0554P)^2^+0.1518P] where P=(Fo^2^+2Fc^2^)/3'
_atom_sites_solution_hydrogens     geom
_atom_sites_solution_primary     direct
_atom_sites_solution_secondary     difmap
_refine_ls_shift/su_max     0.002
_refine_ls_shift/su_mean     0.000
_refine_diff_density_max     0.175
_refine_diff_density_min     -0.181
_refine_ls_extinction_method     none
_refine_ls_extinction_coef     ?
loop_
    _atom_type_symbol
    _atom_type_description
    _atom_type_scat_dispersion_real
    _atom_type_scat_dispersion_imag
    _atom_type_scat_source
    'C' 'C' 0.0033 0.0016
                         'International Tables Vol C Tables 4.2.6.8 and 6.1.1.4'
    'H' 'H' 0.0000 0.0000
                         'International Tables Vol C Tables 4.2.6.8 and 6.1.1.4'
    'N' 'N' 0.0061 0.0033
                         'International Tables Vol C Tables 4.2.6.8 and 6.1.1.4'
    'O' 'O' 0.0106 0.0060
                         'International Tables Vol C Tables 4.2.6.8 and 6.1.1.4'
    'Al' 'Al' 0.0645 0.0514
                         'International Tables Vol C Tables 4.2.6.8 and 6.1.1.4'
_computing_data_collection     'SMART (Bruker, 1998)'
_computing_cell_refinement     'SMART and SAINT (Bruker, 1998)'
_computing_data_reduction     'SAINT (Bruker, 1998)'
_computing_structure_solution     'SHELXS97 (Sheldrick, 2008)'
_computing_structure_refinement     'SHELXL97 (Sheldrick, 2008)'
_computing_molecular_graphics     'SHELXTL (Sheldrick, 2008)'
_computing_publication_material     'SHELXTL (Sheldrick, 2008)'
loop_
    _atom_site_type_symbol
    _atom_site_label
    _atom_site_fract_x
    _atom_site_fract_y
    _atom_site_fract_z
    _atom_site_U_iso_or_equiv
    _atom_site_adp_type
    _atom_site_calc_flag
    _atom_site_refinement_flags
    _atom_site_occupancy
    _atom_site_symmetry_multiplicity
    _atom_site_disorder_assembly
    _atom_site_disorder_group
    Al Al1 0.72813(6) 0.07289(8) 0.08417(5) 0.0456(3) Uani d . 1 1 . .
    O O1 0.66287(12) -0.00347(19) 0.15410(12) 0.0557(5) Uani d . 1 1 . .
    N N1 0.79222(13) 0.1912(2) 0.17815(13) 0.0380(5) Uani d . 1 1 . .
    C C1 0.68754(17) -0.0199(3) 0.24069(18) 0.0409(7) Uani d . 1 1 . .
    C C2 0.63259(19) -0.1183(3) 0.27835(19) 0.0431(7) Uani d . 1 1 . .
    C C3 0.6553(2) -0.1596(3) 0.3665(2) 0.0639(9) Uani d . 1 1 . .
    H H3 0.7068 -0.1255 0.4045 0.077 Uiso calc R 1 1 . .
    C C4 0.6024(3) -0.2510(3) 0.3991(2) 0.0732(10) Uani d . 1 1 . .
    H H4 0.6184 -0.2784 0.4587 0.088 Uiso calc R 1 1 . .
    C C5 0.5262(2) -0.3012(3) 0.3435(3) 0.0678(10) Uani d . 1 1 . .
    H H5 0.4901 -0.3618 0.3655 0.081 Uiso calc R 1 1 . .
    C C6 0.5035(2) -0.2623(3) 0.2560(3) 0.0662(9) Uani d . 1 1 . .
    H H6 0.4522 -0.2971 0.2180 0.079 Uiso calc R 1 1 . .
    C C7 0.5564(2) -0.1714(3) 0.2236(2) 0.0572(8) Uani d . 1 1 . .
    H H7 0.5404 -0.1456 0.1637 0.069 Uiso calc R 1 1 . .
    C C8 0.75586(18) 0.0519(3) 0.29209(17) 0.0456(7) Uani d . 1 1 . .
    H H8 0.7741 0.0273 0.3521 0.055 Uiso calc R 1 1 . .
    C C9 0.80191(17) 0.1606(3) 0.26307(18) 0.0415(7) Uani d . 1 1 . .
    C C10 0.8627(2) 0.2406(3) 0.33578(18) 0.0608(9) Uani d . 1 1 . .
    H H10A 0.9177 0.1922 0.3576 0.091 Uiso calc R 1 1 . .
    H H10B 0.8331 0.2554 0.3842 0.091 Uiso calc R 1 1 . .
    H H10C 0.8760 0.3251 0.3119 0.091 Uiso calc R 1 1 . .
    C C11 0.82742(18) 0.3144(3) 0.14972(16) 0.0396(7) Uani d . 1 1 . .
    C C12 0.76949(18) 0.4247(3) 0.13277(17) 0.0441(7) Uani d . 1 1 . .
    C C13 0.67952(19) 0.4276(3) 0.1588(2) 0.0565(8) Uani d . 1 1 . .
    H H13 0.6605 0.3347 0.1635 0.068 Uiso calc R 1 1 . .
    C C14 0.6892(2) 0.4919(4) 0.2512(2) 0.0892(12) Uani d . 1 1 . .
    H H14A 0.7336 0.4442 0.2943 0.134 Uiso calc R 1 1 . .
    H H14B 0.6324 0.4886 0.2685 0.134 Uiso calc R 1 1 . .
    H H14C 0.7076 0.5835 0.2487 0.134 Uiso calc R 1 1 . .
    C C15 0.6056(2) 0.4978(4) 0.0913(2) 0.0863(11) Uani d . 1 1 . .
    H H15A 0.6172 0.5923 0.0928 0.129 Uiso calc R 1 1 . .
    H H15B 0.5485 0.4815 0.1062 0.129 Uiso calc R 1 1 . .
    H H15C 0.6043 0.4640 0.0322 0.129 Uiso calc R 1 1 . .
    C C16 0.7996(2) 0.5371(3) 0.09505(19) 0.0603(9) Uani d . 1 1 . .
    H H16 0.7624 0.6118 0.0831 0.072 Uiso calc R 1 1 . .
    C C17 0.8826(2) 0.5407(3) 0.0750(2) 0.0692(10) Uani d . 1 1 . .
    H H17 0.9008 0.6164 0.0483 0.083 Uiso calc R 1 1 . .
    C C18 0.9385(2) 0.4338(3) 0.0939(2) 0.0617(9) Uani d . 1 1 . .
    H H18 0.9953 0.4384 0.0809 0.074 Uiso calc R 1 1 . .
    C C19 0.91372(19) 0.3177(3) 0.13219(17) 0.0459(7) Uani d . 1 1 . .
    C C20 0.9802(2) 0.2053(3) 0.1555(2) 0.0604(9) Uani d . 1 1 . .
    H H20 0.9510 0.1321 0.1808 0.072 Uiso calc R 1 1 . .
    C C21 1.0103(3) 0.1520(4) 0.0738(2) 0.0964(13) Uani d . 1 1 . .
    H H21A 0.9584 0.1289 0.0280 0.145 Uiso calc R 1 1 . .
    H H21B 1.0470 0.0739 0.0903 0.145 Uiso calc R 1 1 . .
    H H21C 1.0445 0.2194 0.0515 0.145 Uiso calc R 1 1 . .
    C C22 1.0629(2) 0.2489(4) 0.2259(3) 0.1135(15) Uani d . 1 1 . .
    H H22A 1.0966 0.3132 0.2001 0.170 Uiso calc R 1 1 . .
    H H22B 1.1001 0.1724 0.2460 0.170 Uiso calc R 1 1 . .
    H H22C 1.0441 0.2884 0.2760 0.170 Uiso calc R 1 1 . .
    C C23 0.8091(2) -0.0611(3) 0.0531(2) 0.0842(11) Uani d . 1 1 . .
    H H23A 0.8551 -0.0821 0.1052 0.126 Uiso calc R 1 1 . .
    H H23B 0.8364 -0.0265 0.0069 0.126 Uiso calc R 1 1 . .
    H H23C 0.7756 -0.1405 0.0319 0.126 Uiso calc R 1 1 . .
    C C24 0.6516(2) 0.1673(3) -0.01497(19) 0.0738(10) Uani d . 1 1 . .
    H H24A 0.6279 0.1052 -0.0622 0.111 Uiso calc R 1 1 . .
    H H24B 0.6862 0.2346 -0.0369 0.111 Uiso calc R 1 1 . .
    H H24C 0.6028 0.2090 0.0052 0.111 Uiso calc R 1 1 . .
loop_
    _atom_site_aniso_label
    _atom_site_aniso_U_11
    _atom_site_aniso_U_22
    _atom_site_aniso_U_33
    _atom_site_aniso_U_12
    _atom_site_aniso_U_13
    _atom_site_aniso_U_23
    Al1 0.0502(5) 0.0460(5) 0.0408(5) -0.0029(4) 0.0106(4) -0.0022(4)
    O1 0.0552(13) 0.0653(13) 0.0444(12) -0.0169(10) 0.0061(10) 0.0040(10)
    N1 0.0396(13) 0.0369(13) 0.0384(13) 0.0003(10) 0.0109(10) 0.0035(10)
    C1 0.0380(16) 0.0405(16) 0.0437(17) 0.0039(13) 0.0079(14) 0.0043(13)
    C2 0.0416(17) 0.0389(16) 0.0508(18) 0.0000(13) 0.0148(15) 0.0014(14)
    C3 0.072(2) 0.062(2) 0.058(2) -0.0226(18) 0.0151(18) 0.0045(17)
    C4 0.092(3) 0.067(2) 0.068(2) -0.015(2) 0.033(2) 0.0093(18)
    C5 0.068(2) 0.052(2) 0.095(3) -0.0082(18) 0.043(2) 0.003(2)
    C6 0.046(2) 0.061(2) 0.091(3) -0.0111(17) 0.0165(19) 0.0031(19)
    C7 0.048(2) 0.057(2) 0.066(2) -0.0031(16) 0.0128(17) 0.0041(16)
    C8 0.0488(18) 0.0498(18) 0.0369(16) -0.0022(15) 0.0067(14) 0.0091(13)
    C9 0.0399(17) 0.0406(16) 0.0435(18) 0.0003(13) 0.0083(13) 0.0027(13)
    C10 0.067(2) 0.065(2) 0.0466(18) -0.0177(18) 0.0033(16) -0.0002(15)
    C11 0.0438(18) 0.0382(17) 0.0372(16) -0.0033(13) 0.0099(13) -0.0001(12)
    C12 0.0498(18) 0.0394(16) 0.0441(16) -0.0032(15) 0.0122(14) -0.0003(14)
    C13 0.054(2) 0.0423(17) 0.076(2) 0.0048(16) 0.0201(17) 0.0100(16)
    C14 0.092(3) 0.110(3) 0.076(2) 0.031(2) 0.040(2) -0.001(2)
    C15 0.066(2) 0.084(3) 0.107(3) 0.021(2) 0.015(2) 0.015(2)
    C16 0.075(2) 0.043(2) 0.065(2) 0.0018(16) 0.0207(19) 0.0063(15)
    C17 0.084(3) 0.055(2) 0.077(2) -0.013(2) 0.037(2) 0.0131(18)
    C18 0.060(2) 0.063(2) 0.070(2) -0.0121(19) 0.0315(18) 0.0002(18)
    C19 0.0466(18) 0.0487(19) 0.0436(17) -0.0028(15) 0.0129(14) 0.0008(14)
    C20 0.0451(19) 0.068(2) 0.072(2) 0.0035(17) 0.0217(17) 0.0097(18)
    C21 0.106(3) 0.094(3) 0.106(3) 0.029(3) 0.058(3) 0.006(2)
    C22 0.060(3) 0.150(4) 0.116(3) 0.001(3) -0.010(2) 0.017(3)
    C23 0.080(3) 0.075(2) 0.100(3) 0.004(2) 0.025(2) -0.027(2)
    C24 0.092(3) 0.076(2) 0.048(2) 0.006(2) 0.0041(18) -0.0002(17)
_geom_special_details
;
All e.s.d.'s (except the e.s.d. in the dihedral angle between two l.s. planes)
are estimated using the full covariance matrix. The cell e.s.d.'s are taken
into account individually in the estimation of e.s.d.'s in distances, angles
and torsion angles; correlations between e.s.d.'s in cell parameters are only
used when they are defined by crystal symmetry. An approximate (isotropic)
treatment of cell e.s.d.'s is used for estimating e.s.d.'s involving l.s.
planes.
;
loop_
    _geom_bond_atom_site_label_1
    _geom_bond_atom_site_label_2
    _geom_bond_site_symmetry_2
    _geom_bond_distance
    _geom_bond_publ_flag
    Al1 O1 . 1.7853(19) y
    Al1 C24 . 1.939(3) y
    Al1 N1 . 1.947(2) y
    Al1 C23 . 1.949(3) y
    O1 C1 . 1.303(3) ?
    N1 C9 . 1.310(3) ?
    N1 C11 . 1.447(3) ?
    C1 C8 . 1.360(3) ?
    C1 C2 . 1.488(3) ?
    C2 C7 . 1.377(4) ?
    C2 C3 . 1.377(4) ?
    C3 C4 . 1.384(4) ?
    C3 H3 . 0.9300 ?
    C4 C5 . 1.371(4) ?
    C4 H4 . 0.9300 ?
    C5 C6 . 1.362(4) ?
    C5 H5 . 0.9300 ?
    C6 C7 . 1.377(4) ?
    C6 H6 . 0.9300 ?
    C7 H7 . 0.9300 ?
    C8 C9 . 1.417(3) ?
    C8 H8 . 0.9300 ?
    C9 C10 . 1.508(4) ?
    C10 H10A . 0.9600 ?
    C10 H10B . 0.9600 ?
    C10 H10C . 0.9600 ?
    C11 C19 . 1.399(3) ?
    C11 C12 . 1.400(4) ?
    C12 C16 . 1.386(4) ?
    C12 C13 . 1.510(4) ?
    C13 C15 . 1.519(4) ?
    C13 C14 . 1.528(4) ?
    C13 H13 . 0.9800 ?
    C14 H14A . 0.9600 ?
    C14 H14B . 0.9600 ?
    C14 H14C . 0.9600 ?
    C15 H15A . 0.9600 ?
    C15 H15B . 0.9600 ?
    C15 H15C . 0.9600 ?
    C16 C17 . 1.367(4) ?
    C16 H16 . 0.9300 ?
    C17 C18 . 1.357(4) ?
    C17 H17 . 0.9300 ?
    C18 C19 . 1.390(4) ?
    C18 H18 . 0.9300 ?
    C19 C20 . 1.501(4) ?
    C20 C21 . 1.519(4) ?
    C20 C22 . 1.527(4) ?
    C20 H20 . 0.9800 ?
    C21 H21A . 0.9600 ?
    C21 H21B . 0.9600 ?
    C21 H21C . 0.9600 ?
    C22 H22A . 0.9600 ?
    C22 H22B . 0.9600 ?
    C22 H22C . 0.9600 ?
    C23 H23A . 0.9600 ?
    C23 H23B . 0.9600 ?
    C23 H23C . 0.9600 ?
    C24 H24A . 0.9600 ?
    C24 H24B . 0.9600 ?
    C24 H24C . 0.9600 ?
loop_
    _geom_angle_atom_site_label_1
    _geom_angle_atom_site_label_2
    _geom_angle_atom_site_label_3
    _geom_angle_site_symmetry_1
    _geom_angle_site_symmetry_3
    _geom_angle
    _geom_angle_publ_flag
    O1 Al1 C24 . . 111.00(13) y
    O1 Al1 N1 . . 94.14(9) y
    C24 Al1 N1 . . 113.34(12) y
    O1 Al1 C23 . . 108.60(13) y
    C24 Al1 C23 . . 116.53(15) y
    N1 Al1 C23 . . 110.90(13) y
    C1 O1 Al1 . . 126.10(18) ?
    C9 N1 C11 . . 122.0(2) ?
    C9 N1 Al1 . . 121.08(18) ?
    C11 N1 Al1 . . 116.95(16) ?
    O1 C1 C8 . . 122.0(2) ?
    O1 C1 C2 . . 114.6(2) ?
    C8 C1 C2 . . 123.3(2) ?
    C7 C2 C3 . . 118.3(3) ?
    C7 C2 C1 . . 119.3(3) ?
    C3 C2 C1 . . 122.4(3) ?
    C2 C3 C4 . . 120.7(3) ?
    C2 C3 H3 . . 119.6 ?
    C4 C3 H3 . . 119.6 ?
    C5 C4 C3 . . 119.9(3) ?
    C5 C4 H4 . . 120.0 ?
    C3 C4 H4 . . 120.0 ?
    C6 C5 C4 . . 119.9(3) ?
    C6 C5 H5 . . 120.0 ?
    C4 C5 H5 . . 120.0 ?
    C5 C6 C7 . . 120.1(3) ?
    C5 C6 H6 . . 120.0 ?
    C7 C6 H6 . . 120.0 ?
    C2 C7 C6 . . 121.1(3) ?
    C2 C7 H7 . . 119.5 ?
    C6 C7 H7 . . 119.5 ?
    C1 C8 C9 . . 126.3(2) ?
    C1 C8 H8 . . 116.9 ?
    C9 C8 H8 . . 116.9 ?
    N1 C9 C8 . . 122.4(2) ?
    N1 C9 C10 . . 121.4(2) ?
    C8 C9 C10 . . 116.2(2) ?
    C9 C10 H10A . . 109.5 ?
    C9 C10 H10B . . 109.5 ?
    H10A C10 H10B . . 109.5 ?
    C9 C10 H10C . . 109.5 ?
    H10A C10 H10C . . 109.5 ?
    H10B C10 H10C . . 109.5 ?
    C19 C11 C12 . . 121.8(2) ?
    C19 C11 N1 . . 120.3(2) ?
    C12 C11 N1 . . 117.7(2) ?
    C16 C12 C11 . . 117.5(2) ?
    C16 C12 C13 . . 119.9(3) ?
    C11 C12 C13 . . 122.5(2) ?
    C12 C13 C15 . . 114.1(2) ?
    C12 C13 C14 . . 110.2(3) ?
    C15 C13 C14 . . 109.7(3) ?
    C12 C13 H13 . . 107.5 ?
    C15 C13 H13 . . 107.5 ?
    C14 C13 H13 . . 107.5 ?
    C13 C14 H14A . . 109.5 ?
    C13 C14 H14B . . 109.5 ?
    H14A C14 H14B . . 109.5 ?
    C13 C14 H14C . . 109.5 ?
    H14A C14 H14C . . 109.5 ?
    H14B C14 H14C . . 109.5 ?
    C13 C15 H15A . . 109.5 ?
    C13 C15 H15B . . 109.5 ?
    H15A C15 H15B . . 109.5 ?
    C13 C15 H15C . . 109.5 ?
    H15A C15 H15C . . 109.5 ?
    H15B C15 H15C . . 109.5 ?
    C17 C16 C12 . . 121.5(3) ?
    C17 C16 H16 . . 119.2 ?
    C12 C16 H16 . . 119.2 ?
    C18 C17 C16 . . 120.0(3) ?
    C18 C17 H17 . . 120.0 ?
    C16 C17 H17 . . 120.0 ?
    C17 C18 C19 . . 122.1(3) ?
    C17 C18 H18 . . 119.0 ?
    C19 C18 H18 . . 119.0 ?
    C18 C19 C11 . . 117.1(3) ?
    C18 C19 C20 . . 119.5(3) ?
    C11 C19 C20 . . 123.4(2) ?
    C19 C20 C21 . . 112.3(3) ?
    C19 C20 C22 . . 111.1(3) ?
    C21 C20 C22 . . 109.1(3) ?
    C19 C20 H20 . . 108.1 ?
    C21 C20 H20 . . 108.1 ?
    C22 C20 H20 . . 108.1 ?
    C20 C21 H21A . . 109.5 ?
    C20 C21 H21B . . 109.5 ?
    H21A C21 H21B . . 109.5 ?
    C20 C21 H21C . . 109.5 ?
    H21A C21 H21C . . 109.5 ?
    H21B C21 H21C . . 109.5 ?
    C20 C22 H22A . . 109.5 ?
    C20 C22 H22B . . 109.5 ?
    H22A C22 H22B . . 109.5 ?
    C20 C22 H22C . . 109.5 ?
    H22A C22 H22C . . 109.5 ?
    H22B C22 H22C . . 109.5 ?
    Al1 C23 H23A . . 109.5 ?
    Al1 C23 H23B . . 109.5 ?
    H23A C23 H23B . . 109.5 ?
    Al1 C23 H23C . . 109.5 ?
    H23A C23 H23C . . 109.5 ?
    H23B C23 H23C . . 109.5 ?
    Al1 C24 H24A . . 109.5 ?
    Al1 C24 H24B . . 109.5 ?
    H24A C24 H24B . . 109.5 ?
    Al1 C24 H24C . . 109.5 ?
    H24A C24 H24C . . 109.5 ?
    H24B C24 H24C . . 109.5 ?
loop_
    _geom_torsion_atom_site_label_1
    _geom_torsion_atom_site_label_2
    _geom_torsion_atom_site_label_3
    _geom_torsion_atom_site_label_4
    _geom_torsion_site_symmetry_1
    _geom_torsion_site_symmetry_2
    _geom_torsion_site_symmetry_3
    _geom_torsion_site_symmetry_4
    _geom_torsion
    _geom_torsion_publ_flag
    C24 Al1 O1 C1 . . . . -146.8(2) ?
    N1 Al1 O1 C1 . . . . -29.8(2) ?
    C23 Al1 O1 C1 . . . . 83.9(2) ?
    O1 Al1 N1 C9 . . . . 24.7(2) ?
    C24 Al1 N1 C9 . . . . 139.7(2) ?
    C23 Al1 N1 C9 . . . . -87.0(2) ?
    O1 Al1 N1 C11 . . . . -154.67(18) ?
    C24 Al1 N1 C11 . . . . -39.7(2) ?
    C23 Al1 N1 C11 . . . . 93.6(2) ?
    Al1 O1 C1 C8 . . . . 18.8(4) ?
    Al1 O1 C1 C2 . . . . -163.72(17) ?
    O1 C1 C2 C7 . . . . -7.2(4) ?
    C8 C1 C2 C7 . . . . 170.2(3) ?
    O1 C1 C2 C3 . . . . 172.3(3) ?
    C8 C1 C2 C3 . . . . -10.3(4) ?
    C7 C2 C3 C4 . . . . -0.6(4) ?
    C1 C2 C3 C4 . . . . 179.8(3) ?
    C2 C3 C4 C5 . . . . -0.2(5) ?
    C3 C4 C5 C6 . . . . 0.9(5) ?
    C4 C5 C6 C7 . . . . -0.8(5) ?
    C3 C2 C7 C6 . . . . 0.8(4) ?
    C1 C2 C7 C6 . . . . -179.7(3) ?
    C5 C6 C7 C2 . . . . -0.1(5) ?
    O1 C1 C8 C9 . . . . 7.3(4) ?
    C2 C1 C8 C9 . . . . -170.0(2) ?
    C11 N1 C9 C8 . . . . 169.6(2) ?
    Al1 N1 C9 C8 . . . . -9.7(3) ?
    C11 N1 C9 C10 . . . . -9.9(4) ?
    Al1 N1 C9 C10 . . . . 170.84(19) ?
    C1 C8 C9 N1 . . . . -10.8(4) ?
    C1 C8 C9 C10 . . . . 168.7(3) ?
    C9 N1 C11 C19 . . . . 92.0(3) ?
    Al1 N1 C11 C19 . . . . -88.7(3) ?
    C9 N1 C11 C12 . . . . -93.7(3) ?
    Al1 N1 C11 C12 . . . . 85.6(2) ?
    C19 C11 C12 C16 . . . . 2.0(4) ?
    N1 C11 C12 C16 . . . . -172.2(2) ?
    C19 C11 C12 C13 . . . . -174.4(2) ?
    N1 C11 C12 C13 . . . . 11.4(4) ?
    C16 C12 C13 C15 . . . . 41.1(4) ?
    C11 C12 C13 C15 . . . . -142.6(3) ?
    C16 C12 C13 C14 . . . . -82.9(3) ?
    C11 C12 C13 C14 . . . . 93.4(3) ?
    C11 C12 C16 C17 . . . . 0.0(4) ?
    C13 C12 C16 C17 . . . . 176.5(3) ?
    C12 C16 C17 C18 . . . . -1.6(5) ?
    C16 C17 C18 C19 . . . . 1.2(5) ?
    C17 C18 C19 C11 . . . . 0.7(4) ?
    C17 C18 C19 C20 . . . . -177.2(3) ?
    C12 C11 C19 C18 . . . . -2.3(4) ?
    N1 C11 C19 C18 . . . . 171.7(2) ?
    C12 C11 C19 C20 . . . . 175.5(3) ?
    N1 C11 C19 C20 . . . . -10.5(4) ?
    C18 C19 C20 C21 . . . . -60.2(4) ?
    C11 C19 C20 C21 . . . . 122.0(3) ?
    C18 C19 C20 C22 . . . . 62.2(4) ?
    C11 C19 C20 C22 . . . . -115.5(3) ?
loop_
    _geom_hbond_atom_site_label_d
    _geom_hbond_atom_site_label_h
    _geom_hbond_atom_site_label_a
    _geom_hbond_site_symmetry_a
    _geom_hbond_distance_dh
    _geom_hbond_distance_ha
    _geom_hbond_distance_da
    _geom_hbond_angle_dha
    C5 H5 O1 2_645 0.93 2.685 3.525(2) 151
data_global
_journal_date_recd_electronic     2011-11-24
_journal_date_accepted     2012-02-10
_journal_name_full     'Acta Crystallographica, Section E'
_journal_year     2012
_journal_volume     68
_journal_issue      4
_journal_page_first     m351
_journal_page_last     m352
_journal_paper_category     QM
_journal_paper_doi     10.1107/S1600536812005880
_journal_coeditor_code     ZQ2142
_publ_contact_author_name     'Haijun Hao'
_publ_contact_author_address
;
School of Science, Beijing Univeristy of Chemical Technology
PO Box 144
Beisanhuandong Road 15, Chaoyang District
100029 Beijing
People's Republic of China
;
_publ_contact_author_email     'hjhao@mail.buct.edu.cn'
_publ_contact_author_fax     '+86 10 64453822'
_publ_contact_author_phone     '+86 10 64453822'
_publ_section_title
;\
(3-{[2,6-Bis(1-methylethyl)phenyl]imino-\k<i>N</i>}-1-phenylbut-1-en-1-olato-\
\k<i>O</i>)dimethylaluminium(III)
;
loop_
    _publ_author_name
    _publ_author_footnote
    _publ_author_address
    'Hao, Haijun' ?
;
School of Science, Beijing University of Chemical Technology
PO Box 144
Beisanhuandong Road 15, Chaoyang District
100029 Beijing
People's Republic of China
;
    'Zhu, Baichun' .
;
Key Laboratory for Synthetic Resin, Petrochemical Research Institute,
PetroChina Company Limited, Block E, Jingxinyuan A, No. 25 Beiwucun Road,
Haidian District, Beijing 100195,
People's Republic of China
;
    'Yi, Jianjun' .
;
Key Laboratory for Synthetic Resin, Petrochemical Research Institute,
PetroChina Company Limited, Block E, Jingxinyuan A, No. 25 Beiwucun Road,
Haidian District, Beijing 100195,
People's Republic of China
;
_publ_section_synopsis     .
