# Supplementary material for: (3-{[2,6-Bis(1-methyl­eth­yl)phen­yl]imino-κN}-1-phenyl­but-1-en-1-olato-κO)­di­methyl­aluminium
Source: Acta Crystallogr Sect E Struct Rep Online. 2012 Mar 3;68(Pt 4):m351–2. doi: 10.1107/S1600536812005880 (PMC3343778; doi:10.1107/S1600536812005880)
Supplement: Supplementary file 2 [file e-68-0m351-Isup3.hkl]

# 
# h,k,l, Fc-squared, Fo-squared, sigma(Fo-squared) and status flag 
# 
data_I
_shelx_title ' 040606A in P2(1)/c' 
_shelx_refln_list_code          4 
_shelx_F_calc_maximum      183.97 
_exptl_crystal_F_000       816.00 
_reflns_d_resolution_high  0.7976 
 
loop_ 
 _symmetry_equiv_pos_as_xyz 
 'x, y, z' 
 '-x, y+1/2, -z+1/2' 
 '-x, -y, -z' 
 'x, -y-1/2, z-1/2' 
 
_cell_length_a    15.2306 
_cell_length_b     9.9945 
_cell_length_c    15.2890 
_cell_angle_alpha  90.000 
_cell_angle_beta  102.889 
_cell_angle_gamma  90.000 
 
_shelx_F_squared_multiplier     1.000 
 
loop_ 
 _refln_index_h 
 _refln_index_k 
 _refln_index_l 
 _refln_F_squared_calc 
 _refln_F_squared_meas 
 _refln_F_squared_sigma 
 _refln_observed_status 
   1   0   0       16.52       -1.57      1.57 o 
   2   0   0     7691.86     7330.10    133.95 o 
   3   0   0     3307.47     3339.49     48.04 o 
   4   0   0      100.92       93.75      9.64 o 
   5   0   0       21.10       33.86     16.88 o 
   6   0   0     1364.54     1330.16     28.74 o 
   7   0   0     2435.38     2821.73     49.83 o 
   8   0   0      118.55      128.61     13.00 o 
   9   0   0       26.45       67.08     13.00 o 
  10   0   0       77.80       49.44     29.68 o 
  11   0   0       46.45       64.49     15.97 o 
  12   0   0        9.70       11.64     15.92 o 
  13   0   0       83.90       85.07     18.60 o 
  14   0   0       10.57        0.57     18.57 o 
  15   0   0      171.97      213.72     23.40 o 
  16   0   0       22.94       53.04     21.39 o 
   1   1   0     5775.80     5233.17    132.15 o 
   2   1   0     8284.64     7693.84    188.98 o 
   3   1   0     6382.89     6359.29     67.19 o 
   4   1   0        6.85        4.01      7.25 o 
   5   1   0      188.30      198.39      8.17 o 
   6   1   0      113.24      116.08      7.66 o 
   7   1   0        0.00       -2.78      6.60 o 
   8   1   0       72.57       84.19      8.59 o 
   9   1   0       91.31       99.58      9.74 o 
  10   1   0       42.98       41.78     10.20 o 
  11   1   0        0.78       -6.39     10.34 o 
  12   1   0      110.69       98.76     12.76 o 
  13   1   0       10.01        9.96     11.88 o 
  14   1   0        1.35      -11.04     12.00 o 
  15   1   0       52.03       77.08     16.45 o 
  16   1   0       68.69      105.53     30.54 o 
  17   1   0        0.89       -0.78     26.98 o 
   0   2   0      162.67      197.62     11.83 o 
   1   2   0      766.26      767.52     15.69 o 
   2   2   0    23495.22    22326.91    197.52 o 
   3   2   0     6300.83     6271.11     60.58 o 
   4   2   0       20.52       28.52      4.42 o 
   5   2   0      723.00      681.98     13.47 o 
   6   2   0      329.87      351.37     10.85 o 
   7   2   0      226.83      190.30      9.66 o 
   8   2   0       43.78       50.17      8.13 o 
   9   2   0       79.66       98.15      9.82 o 
  10   2   0       10.26        9.98      9.88 o 
  11   2   0       19.39       27.34     10.41 o 
  12   2   0        1.36      -11.23     11.23 o 
  13   2   0        0.40       19.32     11.83 o 
  14   2   0      152.57      182.50     25.57 o 
  15   2   0       19.33       76.71     20.99 o 
  16   2   0        7.05      -22.54     26.24 o 
  17   2   0        3.64       -5.85     23.28 o 
  18   2   0        3.00      -17.29     27.22 o 
   1   3   0      343.44      305.77     11.94 o 
   2   3   0     2919.28     3041.51     39.13 o 
   3   3   0      622.16      607.46     12.47 o 
   4   3   0     2164.36     2199.40     23.42 o 
   5   3   0     6449.52     6302.07    113.99 o 
   6   3   0      115.11      133.51      8.76 o 
   7   3   0      500.57      462.53     15.45 o 
   8   3   0      181.48      206.63     10.88 o 
   9   3   0       56.63       46.73      9.49 o 
  10   3   0      272.99      278.91     13.70 o 
  11   3   0      282.99      272.42     23.55 o 
  12   3   0       92.48       71.72     27.38 o 
  13   3   0       21.60       20.94     14.07 o 
  14   3   0      125.19      117.07     22.00 o 
  15   3   0        0.25      -15.99     18.25 o 
  16   3   0        0.11       28.50     29.90 o 
  17   3   0       38.31       10.58     24.10 o 
  18   3   0        0.01        0.52     26.11 o 
   0   4   0     2549.50     2380.93     59.08 o 
   1   4   0      218.46      216.17     11.28 o 
   2   4   0       45.21       48.94      7.06 o 
   3   4   0       54.13       62.68      8.19 o 
   4   4   0      320.20      343.39      9.52 o 
   5   4   0      368.27      346.67     17.00 o 
   6   4   0      137.01      136.36      7.54 o 
   7   4   0        3.49        4.13      6.53 o 
   8   4   0       32.27       31.90      9.59 o 
   9   4   0       18.06       -6.36      9.65 o 
  10   4   0      176.11      174.20     16.43 o 
  11   4   0      744.90      743.26     53.60 o 
  12   4   0       60.74      103.03     19.75 o 
  13   4   0       24.25       36.70     18.24 o 
  14   4   0       33.26       30.71     19.37 o 
  15   4   0       12.77       -8.15     56.99 o 
  16   4   0        6.10        1.37     21.24 o 
  17   4   0        1.95       19.45     25.78 o 
   1   5   0      135.06      125.29     11.41 o 
   2   5   0     1038.22     1137.12     23.28 o 
   3   5   0      424.04      441.55     12.01 o 
   4   5   0      633.40      595.50     13.74 o 
   5   5   0      835.07      862.03     16.68 o 
   6   5   0      647.33      620.24     14.65 o 
   7   5   0      283.02      264.06     11.86 o 
   8   5   0      159.07      180.17     14.38 o 
   9   5   0     1001.48      967.47     27.75 o 
  10   5   0        0.61       -1.54     13.47 o 
  11   5   0      321.41      301.58     31.68 o 
  12   5   0        4.00        1.92     18.41 o 
  13   5   0        7.24      -17.31     17.31 o 
  14   5   0       16.54      -20.64     20.64 o 
  15   5   0        5.39       -1.75     22.87 o 
  16   5   0        0.29        4.85     23.62 o 
  17   5   0        5.56       12.32     27.55 o 
   0   6   0       70.13       67.68     17.77 o 
   1   6   0       73.88       73.00     13.62 o 
   2   6   0      117.14      114.54     19.40 o 
   3   6   0       45.83       27.23      8.13 o 
   4   6   0      784.93      794.28     17.29 o 
   5   6   0      276.92      308.39     11.76 o 
   6   6   0      847.19      865.93     18.41 o 
   7   6   0      243.81      222.88     14.95 o 
   8   6   0      637.13      642.31     31.32 o 
   9   6   0      859.90      942.33     38.46 o 
  10   6   0       48.30       40.03     36.16 o 
  11   6   0       45.05       43.52     17.95 o 
  12   6   0        0.15      -17.66     17.66 o 
  13   6   0        6.49      -10.56     18.52 o 
  14   6   0       25.74       20.27     22.87 o 
  15   6   0        1.51      -17.26     20.47 o 
  16   6   0        5.49       -8.54     24.65 o 
   1   7   0       93.91      147.96     18.77 o 
   2   7   0        0.80       11.54     10.93 o 
   3   7   0        1.97       -8.76      8.76 o 
   4   7   0        3.02       17.56      8.39 o 
   5   7   0        3.72        4.06      8.85 o 
   6   7   0      705.03      722.52     23.77 o 
   7   7   0      112.58      103.77     18.68 o 
   8   7   0        5.09       28.31     30.39 o 
   9   7   0       14.12       15.66     16.91 o 
  10   7   0      131.26       96.92     24.61 o 
  11   7   0        5.92       35.54     18.53 o 
  12   7   0        3.94       19.05     20.54 o 
  13   7   0        5.42       15.02     21.90 o 
  14   7   0        3.49      -20.37     22.76 o 
  15   7   0       10.98        8.57     30.87 o 
   0   8   0     1013.68      920.43     43.42 o 
   1   8   0      313.93      308.77     17.57 o 
   2   8   0      492.76      535.36     21.55 o 
   3   8   0      232.92      247.69     13.66 o 
   4   8   0      731.13      775.77     20.14 o 
   5   8   0        0.06       12.28     17.12 o 
   6   8   0      175.93      180.30     28.11 o 
   7   8   0        0.89        5.39     17.79 o 
   8   8   0       90.30       85.96     30.82 o 
   9   8   0        4.72       -3.36     20.23 o 
  10   8   0        6.40       -7.83     19.72 o 
  11   8   0      100.89       64.05     21.27 o 
  12   8   0        1.37      -21.64     21.64 o 
  13   8   0       12.77       67.75     25.73 o 
  14   8   0        4.35      -24.65     24.65 o 
   1   9   0      997.08      929.21     23.97 o 
   2   9   0        0.04       -5.83     12.74 o 
   3   9   0      106.07      135.71     12.57 o 
   4   9   0      108.34      138.67     35.23 o 
   5   9   0       18.15       34.52     18.02 o 
   6   9   0       26.78        2.79     18.53 o 
   7   9   0        0.68        5.10     19.49 o 
   8   9   0        2.29      -26.94     34.84 o 
   9   9   0       38.24       44.84     33.37 o 
  10   9   0        2.18        5.10     21.94 o 
  11   9   0        6.63       -3.26     31.53 o 
  12   9   0       10.34      -21.18     25.82 o 
   0  10   0       21.13       42.80     17.69 o 
   1  10   0       10.22       17.89     13.93 o 
   2  10   0       11.02       27.07     13.92 o 
   3  10   0       22.09       22.33     19.91 o 
   4  10   0        1.27       11.63     20.35 o 
   5  10   0        0.64      -18.19     18.37 o 
   6  10   0       15.10       22.25     21.00 o 
   7  10   0        0.38      -10.69     22.37 o 
   8  10   0       14.82      -19.22     26.03 o 
   9  10   0        0.53      -24.71     24.71 o 
  10  10   0        2.13       -4.95     36.93 o 
  11  10   0        1.06       30.59     25.84 o 
   1  11   0      258.34      225.77     19.07 o 
   2  11   0        8.82       52.65     20.38 o 
   3  11   0       88.97      119.14     29.85 o 
   4  11   0       52.89       62.50     36.33 o 
   5  11   0        7.27       10.02     22.34 o 
   6  11   0       23.99       38.29     25.60 o 
   7  11   0        1.99       16.62     26.60 o 
   8  11   0        1.60      -37.45     50.78 o 
   0  12   0       68.19      100.48     32.56 o 
   1  12   0       12.56       48.08     21.65 o 
   2  12   0       25.89       76.22     21.41 o 
   3  12   0       14.12       36.56     22.75 o 
   4  12   0        1.11        0.88     22.85 o 
   5  12   0        9.29       21.43     29.66 o 
 -18   1   1       19.85       -0.63     35.91 o 
 -17   1   1       49.69       47.70     28.42 o 
 -16   1   1      101.84      149.97     28.34 o 
 -15   1   1       38.16       46.26     15.64 o 
 -14   1   1       96.68      109.24     15.38 o 
 -13   1   1      115.04      146.49     14.83 o 
 -12   1   1      288.70      281.56     17.08 o 
 -11   1   1      827.50      798.48     21.44 o 
 -10   1   1       35.93       20.70      9.46 o 
  -9   1   1      730.65      747.52     17.66 o 
  -8   1   1       74.17       57.11      8.08 o 
  -7   1   1      458.27      449.61     12.20 o 
  -6   1   1      579.49      598.23     16.69 o 
  -5   1   1       95.11       94.14      6.48 o 
  -4   1   1     2137.23     2200.32     25.67 o 
  -3   1   1     4409.29     4185.67     41.59 o 
  -2   1   1      424.71      419.00      6.93 o 
  -1   1   1     2452.63     2368.84    105.94 o 
   0   1   1      180.44      132.54     16.19 o 
   1   1   1      277.97      289.55     16.25 o 
   2   1   1     3209.41     3071.56     82.53 o 
   3   1   1      125.12      132.29      7.12 o 
   4   1   1     1812.43     1840.58     23.09 o 
   5   1   1      124.88      119.73      7.22 o 
   6   1   1      762.66      803.74     31.31 o 
   7   1   1      817.42      771.86     16.48 o 
   8   1   1        2.22        9.76      9.82 o 
   9   1   1        6.99       -8.56      8.56 o 
  10   1   1       83.53       62.66     10.46 o 
  11   1   1      164.35      166.82     13.22 o 
  12   1   1      314.04      296.52     16.03 o 
  13   1   1      355.18      380.05     17.36 o 
  14   1   1        0.00       12.57     12.58 o 
  15   1   1       51.22       44.29     16.13 o 
  16   1   1        0.80       -7.21     20.90 o 
  17   1   1        5.36       65.39     36.81 o 
 -18   2   1       24.21       45.81     36.57 o 
 -17   2   1       37.36       36.05     23.91 o 
 -16   2   1        0.07        4.49     21.21 o 
 -15   2   1      338.30      354.04     22.45 o 
 -14   2   1       62.54       46.40     15.35 o 
 -13   2   1      415.71      433.31     21.89 o 
 -12   2   1       89.56       98.29     11.90 o 
 -11   2   1       33.48       22.88     10.27 o 
 -10   2   1      107.44       95.09     12.93 o 
  -9   2   1       32.44       45.29      8.92 o 
  -8   2   1      827.37      889.08     41.32 o 
  -7   2   1      116.32       93.89      7.98 o 
  -6   2   1      494.12      518.53     12.15 o 
  -5   2   1        0.53       12.76      8.91 o 
  -4   2   1     9323.82     9676.92     90.96 o 
  -3   2   1     3907.78     3823.78     43.16 o 
  -2   2   1     2874.47     2854.90     30.24 o 
  -1   2   1     3742.99     3718.65     45.43 o 
   0   2   1      209.79      180.76     11.50 o 
   1   2   1      268.63      320.10      8.67 o 
   2   2   1     1494.57     1527.81     21.46 o 
   3   2   1      305.59      344.77      7.75 o 
   4   2   1     1795.23     1766.33     19.76 o 
   5   2   1      857.65      909.74     15.87 o 
   6   2   1        0.44       -2.38      6.05 o 
   7   2   1      790.37      814.49     17.20 o 
   8   2   1       40.27       35.67     10.55 o 
   9   2   1      504.67      489.46     15.60 o 
  10   2   1      522.05      511.82     17.05 o 
  11   2   1        5.75       10.57     10.71 o 
  12   2   1      617.42      600.55     20.17 o 
  13   2   1       20.05       27.71     11.64 o 
  14   2   1      139.73      123.12     16.57 o 
  15   2   1       24.89       37.53     21.14 o 
  16   2   1       54.87       50.90     35.65 o 
  17   2   1        0.02       -4.81     79.95 o 
  18   2   1        0.03       27.85     38.38 o 
 -18   3   1        0.78       -1.70     34.43 o 
 -17   3   1        2.12      -15.46     23.84 o 
 -16   3   1       23.36       44.32     22.55 o 
 -15   3   1        3.76       12.91     20.80 o 
 -14   3   1        3.50        2.60     15.28 o 
 -13   3   1      574.92      548.85     24.57 o 
 -12   3   1      426.29      357.50     25.98 o 
 -11   3   1      602.25      549.41     17.81 o 
 -10   3   1        0.01        5.60      9.32 o 
  -9   3   1      227.56      206.82     11.77 o 
  -8   3   1      234.18      211.61     10.67 o 
  -7   3   1        1.43        1.41      7.73 o 
  -6   3   1     1030.87      998.23     17.79 o 
  -5   3   1      453.15      430.00     11.09 o 
  -4   3   1     3041.68     3307.57     37.01 o 
  -3   3   1      104.00       90.96      9.14 o 
  -2   3   1     1900.73     1851.84     26.42 o 
  -1   3   1      555.01      553.20     12.81 o 
   0   3   1     1768.28     1776.07     34.70 o 
   1   3   1      559.05      528.36     17.73 o 
   2   3   1      784.88      752.84     14.51 o 
   3   3   1      173.42      167.43      8.06 o 
   4   3   1      244.06      241.71      7.36 o 
   5   3   1     1663.41     1809.85     21.63 o 
   6   3   1      503.08      569.73     11.77 o 
   7   3   1        4.39       -2.55      8.46 o 
   8   3   1      105.82       90.97     10.86 o 
   9   3   1        0.68       -7.23      8.90 o 
  10   3   1      297.52      283.25     13.92 o 
  11   3   1       73.65       51.62     12.92 o 
  12   3   1        1.90       34.01     14.19 o 
  13   3   1      201.17      199.46     35.82 o 
  14   3   1        1.64        4.85     19.42 o 
  15   3   1        2.95       11.33     28.27 o 
  16   3   1       56.94      107.72     59.10 o 
  17   3   1        2.66       66.00     25.11 o 
 -17   4   1        0.46       21.06     25.95 o 
 -16   4   1        0.14       25.58     21.68 o 
 -15   4   1        4.71       13.44     21.47 o 
 -14   4   1       20.08        7.58     44.30 o 
 -13   4   1       36.78       -0.09     26.32 o 
 -12   4   1      606.91      606.20     25.26 o 
 -11   4   1      772.27      814.94     27.88 o 
 -10   4   1     1895.91     1846.08     38.56 o 
  -9   4   1       55.86       72.80     16.63 o 
  -8   4   1      883.27      821.39     18.54 o 
  -7   4   1        9.21        6.71      9.90 o 
  -6   4   1     4814.87     4870.80     46.18 o 
  -5   4   1        0.35        9.24      5.00 o 
  -4   4   1      352.57      396.35     10.77 o 
  -3   4   1       37.75       18.97      6.38 o 
  -2   4   1        1.57       -2.18      8.33 o 
  -1   4   1        0.05       -6.25      6.25 o 
   0   4   1      292.92      297.17     13.13 o 
   1   4   1       35.77       23.07      8.21 o 
   2   4   1      804.87      891.90     17.56 o 
   3   4   1        2.14       14.79      5.72 o 
   4   4   1      229.83      239.70      9.76 o 
   5   4   1      951.37      815.03     18.03 o 
   6   4   1       27.10       24.05      7.27 o 
   7   4   1     1678.16     1515.49     21.49 o 
   8   4   1       60.41       83.29     11.49 o 
   9   4   1      306.62      311.03     19.90 o 
  10   4   1       23.13       21.89     11.86 o 
  11   4   1      235.61      266.47     17.78 o 
  12   4   1       13.51        1.56     16.76 o 
  13   4   1       24.66        4.42     24.20 o 
  14   4   1        9.64       11.24     20.14 o 
  15   4   1       36.88       28.21     22.66 o 
  16   4   1       23.37       15.48     29.22 o 
  17   4   1       17.20      -10.81     59.41 o 
 -17   5   1        2.98      -24.05     24.05 o 
 -16   5   1       24.73       65.97     23.97 o 
 -15   5   1        0.66      -13.26     22.44 o 
 -14   5   1        0.74        2.19     27.22 o 
 -13   5   1       55.56       54.70     19.83 o 
 -12   5   1        0.72       -1.87     15.38 o 
 -11   5   1      103.07       88.72     14.83 o 
 -10   5   1     1579.35     1475.03     35.40 o 
  -9   5   1      680.32      657.63     23.58 o 
  -8   5   1      119.15      167.26     21.28 o 
  -7   5   1     1196.24     1130.13     22.21 o 
  -6   5   1       62.57       63.45      7.63 o 
  -5   5   1       31.92       39.58      6.88 o 
  -4   5   1        3.57       -5.86      5.86 o 
  -3   5   1      683.28      813.46     22.01 o 
  -2   5   1      209.62      210.37     10.89 o 
  -1   5   1      276.19      272.92     12.47 o 
   0   5   1        0.06       -8.87      8.87 o 
   1   5   1        0.20       -8.56      8.56 o 
   2   5   1      103.72       98.99      8.50 o 
   3   5   1        4.41        3.82      6.28 o 
   4   5   1       58.53       76.83      7.87 o 
   5   5   1       34.90       55.96      7.69 o 
   6   5   1      808.40      764.17     18.17 o 
   7   5   1        0.38        6.90      9.61 o 
   8   5   1      277.27      264.58     14.45 o 
   9   5   1      115.46      158.03     22.06 o 
  10   5   1      580.59      526.43     29.31 o 
  11   5   1      182.62      187.43     35.50 o 
  12   5   1       19.69        3.62     17.35 o 
  13   5   1        2.01       14.01     20.20 o 
  14   5   1        0.00      -20.91     20.91 o 
  15   5   1       13.33        9.28     20.28 o 
  16   5   1       40.85        4.54     30.72 o 
 -16   6   1        6.44      -10.45     23.68 o 
 -15   6   1        4.44       35.73     36.72 o 
 -14   6   1        2.24      -12.03     21.76 o 
 -13   6   1       89.89       51.13     20.90 o 
 -12   6   1        3.13       10.35     20.21 o 
 -11   6   1      168.98      111.36     20.22 o 
 -10   6   1        6.90       -3.12     14.18 o 
  -9   6   1        0.49        9.62     17.43 o 
  -8   6   1      889.70      813.10     38.74 o 
  -7   6   1      244.36      225.58     21.41 o 
  -6   6   1       52.15       52.60     14.07 o 
  -5   6   1      155.80      157.11      9.59 o 
  -4   6   1      111.63       97.38      8.37 o 
  -3   6   1      499.45      549.99     24.61 o 
  -2   6   1       10.25        1.96      8.72 o 
  -1   6   1       53.16       39.61      9.43 o 
   0   6   1      478.62      472.62     19.63 o 
   1   6   1       53.34       55.44     11.69 o 
   2   6   1       18.99       30.94      8.70 o 
   3   6   1        8.50        4.32      7.83 o 
   4   6   1      169.17      189.18     10.71 o 
   5   6   1       53.02       62.71     15.40 o 
   6   6   1        0.74        5.38      8.30 o 
   7   6   1       10.88       13.72     11.86 o 
   8   6   1      316.34      332.91     18.53 o 
   9   6   1        4.28       17.63     17.05 o 
  10   6   1       44.18       15.08     18.34 o 
  11   6   1        0.95      -17.00     17.00 o 
  12   6   1      264.61      207.57     24.23 o 
  13   6   1        8.76      -13.99     19.33 o 
  14   6   1       70.62       71.91     33.13 o 
  15   6   1        2.48      -10.46     22.41 o 
  16   6   1       20.52        3.81     26.63 o 
 -15   7   1        2.49      -11.80     26.00 o 
 -14   7   1        2.37       -1.51     24.00 o 
 -13   7   1       46.81       31.30     23.19 o 
 -12   7   1      159.67      121.54     21.19 o 
 -11   7   1       65.64       57.42     21.46 o 
 -10   7   1       51.25       69.84     20.76 o 
  -9   7   1      308.13      317.79     28.03 o 
  -8   7   1      154.37      156.27     21.18 o 
  -7   7   1      717.48      706.30     32.40 o 
  -6   7   1       18.91       -6.24     16.90 o 
  -5   7   1      202.32      196.04     14.71 o 
  -4   7   1      196.53      194.79     10.98 o 
  -3   7   1       85.25       74.95     13.48 o 
  -2   7   1      508.00      506.50     18.91 o 
  -1   7   1        5.49        0.40      8.03 o 
   0   7   1       66.80       44.03     15.98 o 
   1   7   1      263.29      215.03     17.36 o 
   2   7   1        4.70       12.77      8.67 o 
   3   7   1      154.39      154.47     12.06 o 
   4   7   1       61.51       66.80      9.47 o 
   5   7   1      163.97      161.63     11.32 o 
   6   7   1      172.57      179.17     18.27 o 
   7   7   1       43.90       27.72     17.47 o 
   8   7   1      587.73      524.78     61.39 o 
   9   7   1      132.75      147.31     21.91 o 
  10   7   1        3.35       42.72     19.24 o 
  11   7   1      236.56      295.23     37.60 o 
  12   7   1        5.01       -1.98     18.57 o 
  13   7   1       60.56       40.43     21.98 o 
  14   7   1        0.02      -22.17     22.17 o 
  15   7   1       29.35       16.79     31.96 o 
 -14   8   1        1.39      -12.22     24.79 o 
 -13   8   1        4.34      -15.08     23.33 o 
 -12   8   1       37.77       27.45     36.83 o 
 -11   8   1        0.52      -20.04     20.04 o 
 -10   8   1       27.38       -2.21     21.14 o 
  -9   8   1        7.51       -8.52     17.40 o 
  -8   8   1      109.06       96.21     19.69 o 
  -7   8   1       37.70       30.32     17.56 o 
  -6   8   1        0.04      -16.14     16.14 o 
  -5   8   1       23.59       27.43     16.93 o 
  -4   8   1       13.71       11.33     12.68 o 
  -3   8   1        3.23       -5.03     12.82 o 
  -2   8   1       36.20       21.34     12.35 o 
  -1   8   1      164.79      183.14     15.04 o 
   0   8   1       60.54       91.92     15.07 o 
   1   8   1       67.26       72.50     17.40 o 
   2   8   1      106.85      126.22     18.07 o 
   3   8   1      181.64      168.00     12.87 o 
   4   8   1        2.86       10.78      9.84 o 
   5   8   1      587.09      571.55     22.40 o 
   6   8   1       95.00       78.27     20.23 o 
   7   8   1       95.61       60.47     20.25 o 
   8   8   1      134.88      125.53     21.51 o 
   9   8   1        0.21        0.65     17.82 o 
  10   8   1        9.92      -19.39     19.39 o 
  11   8   1        0.20      -10.36     22.46 o 
  12   8   1        0.07        9.57     20.50 o 
  13   8   1        2.07        9.14     21.97 o 
  14   8   1        1.48       18.89     26.45 o 
 -13   9   1        3.79      -23.51     26.15 o 
 -12   9   1       21.23        2.26     24.19 o 
 -11   9   1       11.61       -5.69     21.45 o 
 -10   9   1        9.26       37.30     21.92 o 
  -9   9   1       25.01       20.40     22.56 o 
  -8   9   1        7.46      -20.86     20.86 o 
  -7   9   1       77.96      101.47     20.75 o 
  -6   9   1        1.82       -8.40     16.32 o 
  -5   9   1       79.72       92.12     31.04 o 
  -4   9   1      217.18      215.01     21.80 o 
  -3   9   1      103.79      120.13     21.41 o 
  -2   9   1        4.22       20.75     12.65 o 
  -1   9   1       26.95       52.01     13.30 o 
   0   9   1        2.77       16.65     12.72 o 
   1   9   1       18.34       26.71     13.23 o 
   2   9   1       20.52       24.80     10.76 o 
   3   9   1       56.90       64.07     12.03 o 
   4   9   1       45.47       36.59     15.29 o 
   5   9   1      168.96      160.72     20.75 o 
   6   9   1       37.05       11.82     29.66 o 
   7   9   1       19.54       14.15     21.88 o 
   8   9   1       25.25       22.14     22.02 o 
   9   9   1       31.36       42.20     23.77 o 
  10   9   1        4.57       -5.71     41.60 o 
  11   9   1       15.99        2.69     25.37 o 
  12   9   1        1.24      -22.07     22.07 o 
 -11  10   1        4.64       22.72     27.36 o 
 -10  10   1        1.92      -13.05     23.49 o 
  -9  10   1        0.01       30.35     23.14 o 
  -8  10   1       55.70       67.25     26.92 o 
  -7  10   1        2.59       13.38     19.40 o 
  -6  10   1       71.80       91.49     23.91 o 
  -5  10   1        3.49       -2.32     20.18 o 
  -4  10   1       46.74       45.25     25.75 o 
  -3  10   1        0.01       17.56     15.71 o 
  -2  10   1      288.20      276.38     23.14 o 
  -1  10   1        7.41       77.50     57.11 o 
   0  10   1        5.57       14.66     13.56 o 
   1  10   1       23.81       35.05      9.99 o 
   2  10   1        0.00        2.20     12.08 o 
   3  10   1      215.93      205.55     23.90 o 
   4  10   1        8.97       10.36     38.01 o 
   5  10   1        1.88        0.65     21.38 o 
   6  10   1       39.85       21.99     22.63 o 
   7  10   1       41.70       50.59     22.29 o 
   8  10   1       23.12       17.15     33.19 o 
   9  10   1       48.11       80.01     30.81 o 
  10  10   1       20.22       12.43     26.26 o 
  -9  11   1       18.47      -39.11     39.11 o 
  -8  11   1        7.32       -9.56     24.62 o 
  -7  11   1        5.83        3.46     23.46 o 
  -6  11   1        0.00        7.76     23.19 o 
  -5  11   1        5.75        9.08     37.24 o 
  -4  11   1        2.85       25.83     21.75 o 
  -3  11   1        2.67        0.77     20.84 o 
  -2  11   1        1.31        3.54     19.35 o 
  -1  11   1        0.60       27.96     20.57 o 
   0  11   1       12.23       33.32     15.69 o 
   1  11   1        2.52       23.54     11.42 o 
   2  11   1       26.98       55.61     17.25 o 
   3  11   1        2.96        1.81     22.66 o 
   4  11   1        0.20        0.85     22.88 o 
   5  11   1        1.51       -5.29     21.85 o 
   6  11   1        1.32      -15.61     24.24 o 
   7  11   1       11.25       16.66     26.39 o 
   8  11   1        0.03        0.78     23.83 o 
  -5  12   1        8.26       -1.95     23.19 o 
  -4  12   1        0.17       53.35     69.83 o 
  -3  12   1        0.45       13.00     21.80 o 
  -2  12   1       10.63       36.23     17.49 o 
  -1  12   1        0.02       38.62     25.41 o 
   0  12   1       27.68      100.52     22.54 o 
   1  12   1        1.53       32.77     29.99 o 
   2  12   1        0.03      -17.11     31.23 o 
   3  12   1        1.38       54.75     37.51 o 
   4  12   1        5.64       32.00     41.66 o 
   5  12   1       19.13       29.54     38.05 o 
 -18   0   2       56.42       49.73     36.03 o 
 -17   0   2      146.80      200.72     37.57 o 
 -16   0   2      575.16      683.89     52.14 o 
 -15   0   2       61.64       87.96     29.75 o 
 -14   0   2       13.29       20.96     17.71 o 
 -13   0   2      220.88      200.33     28.65 o 
 -12   0   2      291.33      314.30     21.48 o 
 -11   0   2      346.34      320.19     31.05 o 
 -10   0   2        3.49        5.18     16.05 o 
  -9   0   2       95.87      127.51     13.42 o 
  -8   0   2      971.19     1130.93     28.65 o 
  -7   0   2      244.94      224.06     33.52 o 
  -6   0   2     2676.61     3023.73     49.52 o 
  -5   0   2       70.37       79.68      8.84 o 
  -4   0   2     2028.57     2033.88     34.03 o 
  -3   0   2     4171.88     3953.33     76.16 o 
  -2   0   2     1989.57     1881.14     28.37 o 
  -1   0   2     8962.12     8616.01    155.79 o 
   0   0   2    13369.22    12175.22    217.77 o 
   1   0   2    33846.34    29511.74    629.68 o 
   2   0   2     2636.00     2619.41     57.85 o 
   3   0   2      575.52      579.15     15.56 o 
   4   0   2      158.43      183.23     10.92 o 
   5   0   2     3842.41     4108.94     63.15 o 
   6   0   2      202.28      184.12     42.70 o 
   7   0   2     1671.41     1905.29     73.81 o 
   8   0   2      518.84      559.11     21.84 o 
   9   0   2     1787.90     1864.21     42.31 o 
  10   0   2       10.45        0.62     15.33 o 
  11   0   2      320.10      323.54     22.49 o 
  12   0   2      237.79      233.91     21.58 o 
  13   0   2       18.21       15.49     17.29 o 
  14   0   2       21.76       39.32     18.82 o 
  15   0   2       89.98       99.97     30.18 o 
  16   0   2        4.53       38.96     30.96 o 
 -18   1   2        1.00       35.12     25.90 o 
 -17   1   2        3.97       31.00     32.89 o 
 -16   1   2      174.79      196.42     21.35 o 
 -15   1   2        4.45       25.92     15.66 o 
 -14   1   2        0.71       22.02     14.87 o 
 -13   1   2       31.13       35.53     11.92 o 
 -12   1   2       59.90       70.92     13.58 o 
 -11   1   2       17.24       21.57     10.01 o 
 -10   1   2       55.91       51.72      9.50 o 
  -9   1   2       10.99        1.17      7.84 o 
  -8   1   2       38.69       38.67      7.49 o 
  -7   1   2      472.02      559.83     13.07 o 
  -6   1   2      268.15      291.00      9.34 o 
  -5   1   2      982.04      937.56     14.90 o 
  -4   1   2     7748.05     7639.46     87.21 o 
  -3   1   2    11661.68    11350.45    105.89 o 
  -2   1   2     1733.77     1668.37     23.48 o 
  -1   1   2       78.33       66.81      3.43 o 
   0   1   2    20513.36    19110.56    190.51 o 
   1   1   2      605.70      626.24     11.52 o 
   2   1   2     7999.30     7846.07     85.28 o 
   3   1   2       12.23       -3.48      6.15 o 
   4   1   2      131.65      145.50      9.12 o 
   5   1   2        1.74        1.25      5.77 o 
   6   1   2      503.25      535.57     13.22 o 
   7   1   2      359.99      391.26     12.63 o 
   8   1   2        0.60       -7.56      7.93 o 
   9   1   2      446.65      475.57     15.62 o 
  10   1   2      575.01      585.16     18.08 o 
  11   1   2      596.59      596.46     21.22 o 
  12   1   2       55.29       76.28     16.07 o 
  13   1   2       30.82       47.63     14.75 o 
  14   1   2        0.11       12.07     14.86 o 
  15   1   2        4.24       -3.00     19.73 o 
  16   1   2        4.32      -28.33     31.83 o 
  17   1   2        0.16       51.06     35.61 o 
 -18   2   2       19.34       -6.55     36.03 o 
 -17   2   2        0.15       -0.48     32.08 o 
 -16   2   2       28.21       -1.37     28.57 o 
 -15   2   2       85.05       59.18     17.04 o 
 -14   2   2     1015.56     1060.76     32.57 o 
 -13   2   2      196.66      211.65     34.66 o 
 -12   2   2        0.18       -3.28     16.77 o 
 -11   2   2      144.84      134.28     11.93 o 
 -10   2   2       74.26       91.92     10.15 o 
  -9   2   2      745.08      713.87     17.02 o 
  -8   2   2       24.70       34.45      7.11 o 
  -7   2   2       83.41       70.82      7.14 o 
  -6   2   2        0.14       -1.17      6.08 o 
  -5   2   2     1581.16     1647.82     21.63 o 
  -4   2   2        0.92       -7.10      7.10 o 
  -3   2   2    18310.17    18722.22    195.13 o 
  -2   2   2    11346.84    11182.20    134.56 o 
  -1   2   2     3921.81     3823.71     44.01 o 
   0   2   2     3188.77     3210.34     37.84 o 
   1   2   2    21596.62    20888.66    208.94 o 
   2   2   2      151.39      143.37      7.79 o 
   3   2   2     4402.09     4217.57     43.69 o 
   4   2   2     1240.14     1306.04     16.51 o 
   5   2   2        7.84        7.54      4.95 o 
   6   2   2      567.28      670.93     15.31 o 
   7   2   2      182.84      176.48      9.86 o 
   8   2   2       12.07        1.79      8.26 o 
   9   2   2      172.38      160.80     12.92 o 
  10   2   2       20.33       32.44     11.82 o 
  11   2   2       75.97       84.99     13.58 o 
  12   2   2      190.40      186.25     16.82 o 
  13   2   2      185.08      173.92     17.52 o 
  14   2   2       38.88       53.97     18.62 o 
  15   2   2       22.99       36.03     20.96 o 
  16   2   2       21.13       58.93     23.21 o 
  17   2   2       47.75      109.63     37.09 o 
 -18   3   2        5.99       42.69     30.73 o 
 -17   3   2        9.69        1.84     23.71 o 
 -16   3   2        7.54      -11.86     21.74 o 
 -15   3   2       75.61       89.10     17.57 o 
 -14   3   2       88.29       60.36     15.35 o 
 -13   3   2      108.45       97.92     15.95 o 
 -12   3   2       71.59       66.13     14.43 o 
 -11   3   2       49.91       55.86     13.85 o 
 -10   3   2      865.92      926.96     20.66 o 
  -9   3   2       19.69       30.79      8.55 o 
  -8   3   2      735.46      702.55     15.89 o 
  -7   3   2      102.98       79.90      7.62 o 
  -6   3   2      308.68      286.67     11.76 o 
  -5   3   2     2286.05     2197.62     27.60 o 
  -4   3   2      951.78      873.44     20.04 o 
  -3   3   2     2064.37     2245.12     26.87 o 
  -2   3   2     3530.09     3503.74     47.23 o 
  -1   3   2        5.82       -5.45      5.45 o 
   0   3   2       90.97       80.13      6.46 o 
   1   3   2        1.77        5.62      5.49 o 
   2   3   2        3.22       34.38     20.66 o 
   3   3   2     1229.23     1193.55     18.37 o 
   4   3   2       83.07       73.98      7.11 o 
   5   3   2      804.51      792.88     14.76 o 
   6   3   2       35.24       37.39      7.58 o 
   7   3   2      825.37      771.34     18.32 o 
   8   3   2       88.71      100.16      9.87 o 
   9   3   2      290.69      267.59     13.47 o 
  10   3   2       75.05       50.58     11.13 o 
  11   3   2        3.45      -11.04     12.40 o 
  12   3   2       73.20       80.09     16.46 o 
  13   3   2        5.33       -6.66     13.59 o 
  14   3   2       39.91       47.28     19.17 o 
  15   3   2        0.70        1.39     20.60 o 
  16   3   2       19.35       25.06     30.42 o 
  17   3   2        0.59      -21.45     25.23 o 
 -17   4   2        0.01       17.63     29.00 o 
 -16   4   2        9.11       24.85     24.38 o 
 -15   4   2        0.38      -28.50     28.50 o 
 -14   4   2        2.11      -18.86     29.11 o 
 -13   4   2       22.88       13.30     19.11 o 
 -12   4   2      397.84      429.63     24.74 o 
 -11   4   2      159.32      140.03     17.02 o 
 -10   4   2       63.88       53.12     22.04 o 
  -9   4   2        2.27       -2.52     12.74 o 
  -8   4   2      283.74      306.01     12.14 o 
  -7   4   2      252.15      240.11     13.51 o 
  -6   4   2     1460.49     1413.48     33.51 o 
  -5   4   2     4245.32     4164.82     46.75 o 
  -4   4   2     1729.63     1707.61     26.95 o 
  -3   4   2      664.51      678.98     15.16 o 
  -2   4   2      611.62      665.40     15.55 o 
  -1   4   2      106.22      112.45      7.80 o 
   0   4   2      930.57     1027.51     19.39 o 
   1   4   2        0.55       -4.03      6.13 o 
   2   4   2      641.08      671.97     15.51 o 
   3   4   2      226.05      226.12     10.60 o 
   4   4   2      144.87      152.78      9.30 o 
   5   4   2      144.05      143.03      8.81 o 
   6   4   2        1.71        2.78      6.81 o 
   7   4   2       62.08       53.09      8.68 o 
   8   4   2      117.89      111.73     10.92 o 
   9   4   2        0.01       -1.91     18.44 o 
  10   4   2       27.52       31.62     13.20 o 
  11   4   2      182.28      185.53     16.58 o 
  12   4   2        3.18        4.08     16.41 o 
  13   4   2        2.02       -7.58     18.83 o 
  14   4   2        5.46      -19.63     19.63 o 
  15   4   2        0.51       26.50     33.72 o 
  16   4   2        0.64      -16.18     29.60 o 
  17   4   2        0.01        1.83     26.16 o 
 -17   5   2        2.08       46.65     82.27 o 
 -16   5   2        3.32       22.44     34.48 o 
 -15   5   2       45.46       41.38     23.64 o 
 -14   5   2       34.41       35.70     21.79 o 
 -13   5   2        0.07      -14.46     19.69 o 
 -12   5   2        0.18      -13.78     13.78 o 
 -11   5   2       14.53        9.44     15.01 o 
 -10   5   2      163.81      150.78     17.07 o 
  -9   5   2      956.52      920.62     27.42 o 
  -8   5   2      100.00       86.72     15.15 o 
  -7   5   2      270.48      269.78     11.95 o 
  -6   5   2      852.64      758.40     14.04 o 
  -5   5   2       37.38       35.18      6.22 o 
  -4   5   2     1375.64     1374.04     25.33 o 
  -3   5   2      104.04       98.47     15.08 o 
  -2   5   2      200.72      232.04     11.73 o 
  -1   5   2     1011.46     1093.85     22.23 o 
   0   5   2       60.95       38.31      8.54 o 
   1   5   2      195.73      182.59     13.08 o 
   2   5   2       92.58      105.56      9.35 o 
   3   5   2     1267.40     1329.47     22.20 o 
   4   5   2       64.81       63.79      9.07 o 
   5   5   2      582.50      531.91     14.71 o 
   6   5   2      619.35      591.48     21.47 o 
   7   5   2       13.97        3.48      9.13 o 
   8   5   2       91.90      116.39     11.42 o 
   9   5   2        4.90       10.06     13.57 o 
  10   5   2       27.16       13.64     13.94 o 
  11   5   2       24.73        3.57     15.56 o 
  12   5   2        2.57       -1.31     17.53 o 
  13   5   2        0.09      -17.05     17.05 o 
  14   5   2       51.42       12.39     20.48 o 
  15   5   2        0.09       -3.59     25.42 o 
  16   5   2       15.13        1.36     47.28 o 
 -16   6   2        0.01       24.90     43.78 o 
 -15   6   2       16.18      -31.84     32.88 o 
 -14   6   2       14.38        8.02     21.15 o 
 -13   6   2        1.38      -14.40     18.10 o 
 -12   6   2      147.40      167.95     27.42 o 
 -11   6   2       98.68      106.72     24.82 o 
 -10   6   2       59.78       48.61     24.94 o 
  -9   6   2       42.11       42.52     13.93 o 
  -8   6   2      644.58      633.65     29.77 o 
  -7   6   2       91.91       93.90     16.75 o 
  -6   6   2       33.77       28.42     15.90 o 
  -5   6   2      415.13      377.11     11.81 o 
  -4   6   2      147.46      175.73     12.08 o 
  -3   6   2      987.43     1019.08     23.27 o 
  -2   6   2      380.01      405.62     15.78 o 
  -1   6   2       92.90       64.45     10.12 o 
   0   6   2      562.58      569.76     17.71 o 
   1   6   2       18.06        9.82      8.69 o 
   2   6   2      793.78      789.67     20.34 o 
   3   6   2     1064.83     1074.31     21.38 o 
   4   6   2      676.66      616.81     16.60 o 
   5   6   2      494.32      504.97     15.56 o 
   6   6   2      186.83      207.56     12.41 o 
   7   6   2       71.14       72.85     10.38 o 
   8   6   2      192.56      168.95     16.45 o 
   9   6   2       98.02       83.22     15.45 o 
  10   6   2        1.12       -7.19     18.68 o 
  11   6   2       51.77       59.32     19.95 o 
  12   6   2        4.03       -9.52     20.17 o 
  13   6   2       38.38       29.74     34.16 o 
  14   6   2       38.54       65.41     29.27 o 
  15   6   2       21.14       -0.59     23.54 o 
 -15   7   2        0.04      -13.20     23.77 o 
 -14   7   2       14.58      -19.80     22.24 o 
 -13   7   2       16.72       -0.95     21.11 o 
 -12   7   2        0.15      -14.32     20.84 o 
 -11   7   2        5.61      -17.99     17.99 o 
 -10   7   2        3.64        4.42     19.22 o 
  -9   7   2        1.21        0.58     17.21 o 
  -8   7   2        0.23       -1.62     16.71 o 
  -7   7   2        4.12       -2.48     16.93 o 
  -6   7   2       96.55       93.84     17.13 o 
  -5   7   2       11.51        2.09     14.81 o 
  -4   7   2       43.98       62.65     11.61 o 
  -3   7   2       14.52       22.44     12.51 o 
  -2   7   2       94.62       83.85     10.42 o 
  -1   7   2        3.83       -1.53     10.58 o 
   0   7   2       17.63        7.79     10.93 o 
   1   7   2      531.36      491.19     18.04 o 
   2   7   2      456.79      459.82     17.71 o 
   3   7   2      216.15      207.89     14.02 o 
   4   7   2       56.62       43.63     16.23 o 
   5   7   2        6.56       15.26     10.08 o 
   6   7   2      517.43      519.93     20.07 o 
   7   7   2       15.63        3.38     13.88 o 
   8   7   2       45.61       20.44     17.21 o 
   9   7   2        1.47      -11.44     22.07 o 
  10   7   2       41.93       28.21     23.63 o 
  11   7   2       62.79       63.69     21.18 o 
  12   7   2       70.93       76.56     23.69 o 
  13   7   2        0.00       19.31     21.12 o 
  14   7   2        0.85      -22.35     22.35 o 
 -14   8   2        9.73       -4.62     26.67 o 
 -13   8   2        0.04       28.17     21.95 o 
 -12   8   2       26.22       20.08     31.93 o 
 -11   8   2        0.15       27.90     22.56 o 
 -10   8   2       30.68       17.63     19.73 o 
  -9   8   2       13.49        6.50     18.87 o 
  -8   8   2       19.78       40.87     17.94 o 
  -7   8   2       12.07       17.97     18.39 o 
  -6   8   2       13.17       29.30     17.03 o 
  -5   8   2      438.49      407.87     26.54 o 
  -4   8   2        8.89        2.49     17.60 o 
  -3   8   2      318.36      328.45     17.92 o 
  -2   8   2      370.63      374.08     18.44 o 
  -1   8   2     1074.64     1019.35     27.61 o 
   0   8   2       79.52       73.02     13.98 o 
   1   8   2      724.86      717.35     20.91 o 
   2   8   2      137.64      138.18     12.49 o 
   3   8   2        6.94       -1.51     10.46 o 
   4   8   2       18.38       13.50     10.43 o 
   5   8   2       24.51       30.36     10.64 o 
   6   8   2       50.81       42.88     14.41 o 
   7   8   2       16.02       31.10     16.82 o 
   8   8   2      121.84      125.42     21.85 o 
   9   8   2      159.49      152.67     22.35 o 
  10   8   2       47.90       87.85     54.81 o 
  11   8   2        5.02      -22.74     22.74 o 
  12   8   2        8.82        4.11     21.56 o 
  13   8   2       42.87       52.20     23.26 o 
 -13   9   2        1.22      -10.73     40.71 o 
 -12   9   2        5.17        5.20     24.46 o 
 -11   9   2        0.08       -2.96     22.32 o 
 -10   9   2        6.36        4.50     19.70 o 
  -9   9   2       22.28       -2.75     20.11 o 
  -8   9   2        0.26       -5.76     18.79 o 
  -7   9   2       40.09       21.18     18.08 o 
  -6   9   2       33.13       50.13     19.17 o 
  -5   9   2        0.72       15.88     19.29 o 
  -4   9   2       99.60      126.38     19.86 o 
  -3   9   2       56.06       78.13     20.47 o 
  -2   9   2      200.90      240.30     38.26 o 
  -1   9   2       88.46      106.80     14.00 o 
   0   9   2      972.13      956.15     28.44 o 
   1   9   2       51.48       46.40     20.43 o 
   2   9   2      353.86      340.63     15.96 o 
   3   9   2       31.36       42.60     13.46 o 
   4   9   2      172.34      180.04     17.19 o 
   5   9   2      114.51       96.31     20.66 o 
   6   9   2       20.40       94.23     52.66 o 
   7   9   2       27.39       22.51     41.05 o 
   8   9   2       40.30       47.87     21.39 o 
   9   9   2       13.48       34.79     20.68 o 
  10   9   2       20.95       82.44     99.50 o 
  11   9   2        3.20       22.48     24.47 o 
  12   9   2       14.50      -24.88     24.88 o 
 -11  10   2        0.01       -3.58     25.04 o 
 -10  10   2       22.27       30.68     25.68 o 
  -9  10   2        3.30       55.51     24.40 o 
  -8  10   2        0.10      -11.15     21.48 o 
  -7  10   2        0.35       13.20     20.18 o 
  -6  10   2      107.19      132.84     23.14 o 
  -5  10   2       15.18       -1.37     20.72 o 
  -4  10   2        8.42       46.70     19.21 o 
  -3  10   2       28.98       27.60     35.80 o 
  -2  10   2       10.21       14.43     29.54 o 
  -1  10   2       59.76       51.43     27.85 o 
   0  10   2       22.54       32.18     11.52 o 
   1  10   2       31.32       42.54     12.74 o 
   2  10   2        2.01        9.26     10.90 o 
   3  10   2        6.68        2.52     14.94 o 
   4  10   2        8.35       17.28     20.15 o 
   5  10   2       28.76       38.90     40.28 o 
   6  10   2       12.30       36.43     23.32 o 
   7  10   2        0.04      -22.66     22.66 o 
   8  10   2        6.60      -26.21     38.19 o 
   9  10   2        1.02        4.61     25.91 o 
  10  10   2        2.71        0.80     26.22 o 
  -9  11   2        0.62      -11.68     27.84 o 
  -8  11   2        3.03       11.22     27.38 o 
  -7  11   2        3.33       59.07     23.99 o 
  -6  11   2       58.92       62.17     18.57 o 
  -5  11   2        0.00       -5.74     21.34 o 
  -4  11   2       16.78       36.66     21.99 o 
  -3  11   2       67.78      111.27     22.60 o 
  -2  11   2       40.24       46.19     21.87 o 
  -1  11   2       14.02       19.91     20.47 o 
   0  11   2       64.66       63.36     13.48 o 
   1  11   2        1.07        6.21     12.72 o 
   2  11   2      112.30      111.04     28.46 o 
   3  11   2       74.29       77.43     25.39 o 
   4  11   2        6.45        0.18     22.84 o 
   5  11   2      108.28      133.08     41.17 o 
   6  11   2        6.07       13.62     25.12 o 
   7  11   2       13.11       24.34     23.73 o 
   8  11   2        3.93       19.74     28.00 o 
  -5  12   2       12.49       19.11     24.05 o 
  -4  12   2        7.28       44.27     24.77 o 
  -3  12   2       77.11      120.71     25.72 o 
  -2  12   2       13.07        6.66     35.74 o 
  -1  12   2       26.66       41.61     14.77 o 
   0  12   2        0.00       41.16     20.69 o 
   1  12   2        6.16        3.05     30.78 o 
   2  12   2       28.77       36.87     32.02 o 
   3  12   2        2.55       -7.24     29.57 o 
   4  12   2       13.96       33.62     36.75 o 
 -18   1   3        0.07       67.15     55.76 o 
 -17   1   3      105.24       79.02     24.21 o 
 -16   1   3        0.04       10.78     21.40 o 
 -15   1   3      274.48      262.20     20.33 o 
 -14   1   3      106.03      129.61     16.93 o 
 -13   1   3       24.52       28.16     14.27 o 
 -12   1   3      229.27      236.94     14.55 o 
 -11   1   3       61.86       59.93     10.64 o 
 -10   1   3      342.49      315.61     13.12 o 
  -9   1   3      128.08      108.07      9.06 o 
  -8   1   3      706.17      736.06     15.97 o 
  -7   1   3      449.87      442.90     11.65 o 
  -6   1   3     1354.96     1316.32     19.59 o 
  -5   1   3      658.07      731.85     12.92 o 
  -4   1   3      962.24      964.48     14.16 o 
  -3   1   3     4366.32     4137.05     42.04 o 
  -2   1   3      489.06      501.36      8.47 o 
  -1   1   3     2667.30     2575.99     27.20 o 
   0   1   3     2466.09     2418.15     55.75 o 
   1   1   3      363.00      362.43     11.06 o 
   2   1   3     4067.74     3921.36     47.01 o 
   3   1   3     4312.48     4100.33     55.37 o 
   4   1   3      858.56      916.35     18.83 o 
   5   1   3      229.25      198.73      8.72 o 
   6   1   3     2493.29     2536.71     35.28 o 
   7   1   3       90.36       84.26      8.89 o 
   8   1   3      770.27      766.59     18.02 o 
   9   1   3       12.23        5.96     15.55 o 
  10   1   3      285.65      288.36     18.72 o 
  11   1   3       26.61       22.15     11.53 o 
  12   1   3      379.16      392.82     20.43 o 
  13   1   3       33.12       48.79     15.06 o 
  14   1   3      166.28      141.74     28.94 o 
  15   1   3       14.42       39.50     21.34 o 
  16   1   3       48.27       41.37     23.54 o 
  17   1   3       14.36       86.99     38.77 o 
 -18   2   3       27.07       83.04     36.87 o 
 -17   2   3       38.45       45.55     23.97 o 
 -16   2   3       12.18       -0.78     15.90 o 
 -15   2   3       24.45       23.55     16.06 o 
 -14   2   3       50.42       53.63     15.32 o 
 -13   2   3       20.91       22.22     14.67 o 
 -12   2   3      341.35      320.79     19.85 o 
 -11   2   3       37.04       29.96     10.25 o 
 -10   2   3       41.20       40.09     10.17 o 
  -9   2   3      104.53      113.51      9.67 o 
  -8   2   3      267.84      284.24     10.31 o 
  -7   2   3     2602.79     2613.85     32.82 o 
  -6   2   3     1255.35     1339.27     19.34 o 
  -5   2   3       13.69       12.63      7.63 o 
  -4   2   3      383.73      373.00     12.66 o 
  -3   2   3     2213.11     2320.76     33.13 o 
  -2   2   3      361.00      389.60      8.74 o 
  -1   2   3      124.45      132.45      8.08 o 
   0   2   3      164.87      139.51      8.19 o 
   1   2   3     2211.43     2277.31     30.48 o 
   2   2   3      288.73      322.50     10.58 o 
   3   2   3      520.21      499.91     11.64 o 
   4   2   3       70.02       68.99      6.97 o 
   5   2   3      568.22      590.22     13.66 o 
   6   2   3      140.17      189.11      9.09 o 
   7   2   3     1053.30     1009.42     26.53 o 
   8   2   3      894.40      872.57     23.38 o 
   9   2   3       45.72       40.88     12.74 o 
  10   2   3       15.80        7.65     12.69 o 
  11   2   3      636.55      632.15     25.15 o 
  12   2   3        0.00       -9.26     15.24 o 
  13   2   3      148.90      132.31     17.37 o 
  14   2   3        0.97        2.57     15.79 o 
  15   2   3       25.10        1.18     22.40 o 
  16   2   3        2.69        7.54     34.43 o 
  17   2   3        9.89       24.41     37.45 o 
 -18   3   3        0.31       -6.55     37.72 o 
 -17   3   3       11.30       34.49     28.30 o 
 -16   3   3        5.19        6.54     20.22 o 
 -15   3   3        2.08       22.36     16.18 o 
 -14   3   3        4.97        2.86     16.65 o 
 -13   3   3      144.53      155.26     16.48 o 
 -12   3   3     1084.98     1025.02     30.31 o 
 -11   3   3       36.75       33.84     13.40 o 
 -10   3   3      453.90      467.50     20.13 o 
  -9   3   3        0.14        1.12      8.03 o 
  -8   3   3       48.75       65.31      9.18 o 
  -7   3   3       21.79       20.39      6.71 o 
  -6   3   3      757.96      898.24     23.49 o 
  -5   3   3      283.58      345.31     13.90 o 
  -4   3   3     5972.23     6117.32     74.03 o 
  -3   3   3     2505.13     2635.44     30.64 o 
  -2   3   3      653.50      680.65     14.84 o 
  -1   3   3       64.13       64.76      5.78 o 
   0   3   3      557.21      528.40     10.71 o 
   1   3   3      403.52      462.63      9.85 o 
   2   3   3      391.01      410.32     12.13 o 
   3   3   3     2460.61     2480.88     35.29 o 
   4   3   3     2311.53     2669.35     33.58 o 
   5   3   3      660.01      687.97     13.01 o 
   6   3   3      375.68      395.49     10.90 o 
   7   3   3      605.38      675.84     23.24 o 
   8   3   3        3.45        9.59      8.98 o 
   9   3   3        6.59       -7.17     11.25 o 
  10   3   3        0.11        3.81     13.45 o 
  11   3   3       88.10       58.82     14.69 o 
  12   3   3        0.75        9.03     14.09 o 
  13   3   3        0.47        4.75     14.70 o 
  14   3   3        0.76        0.78     17.18 o 
  15   3   3        8.30       35.69     22.11 o 
  16   3   3       24.15       37.82     23.34 o 
  17   3   3        8.69       -1.06     38.53 o 
 -18   4   3        1.11       15.98     26.31 o 
 -17   4   3       49.29       55.13     31.11 o 
 -16   4   3        0.78      -19.79     19.79 o 
 -15   4   3       74.47      101.42     41.42 o 
 -14   4   3       25.23       61.05     18.56 o 
 -13   4   3      302.01      290.61     21.46 o 
 -12   4   3      122.65      140.06     19.19 o 
 -11   4   3      354.94      314.34     20.09 o 
 -10   4   3     1886.66     1716.21     37.94 o 
  -9   4   3       95.87      103.32     27.30 o 
  -8   4   3       14.68       16.69     11.18 o 
  -7   4   3        0.18        0.78     10.00 o 
  -6   4   3      354.45      362.46     15.33 o 
  -5   4   3      280.01      219.28      8.14 o 
  -4   4   3      212.30      238.67     15.68 o 
  -3   4   3     1440.62     1695.91     27.05 o 
  -2   4   3     3111.54     3263.95     42.95 o 
  -1   4   3       20.30       29.43      6.75 o 
   0   4   3      992.49     1053.67     18.42 o 
   1   4   3      326.88      362.49      9.92 o 
   2   4   3     1784.42     1796.59     28.74 o 
   3   4   3     1154.19     1231.73     23.36 o 
   4   4   3      371.45      473.96     13.48 o 
   5   4   3     1205.23     1171.55     21.48 o 
   6   4   3      159.40      156.18     10.13 o 
   7   4   3       86.79      113.66     19.74 o 
   8   4   3       46.04       39.95     11.83 o 
   9   4   3      218.34      211.12     16.67 o 
  10   4   3      157.15      133.22     22.26 o 
  11   4   3      105.87      104.17     15.28 o 
  12   4   3       19.96       19.98     14.39 o 
  13   4   3      177.39      190.55     22.74 o 
  14   4   3        3.95       33.85     21.56 o 
  15   4   3       43.18       59.19     23.68 o 
  16   4   3       43.95       20.19     25.03 o 
 -17   5   3        0.02      -13.81     24.34 o 
 -16   5   3       76.17       93.88     25.19 o 
 -15   5   3        9.90       26.59     22.51 o 
 -14   5   3       25.46        9.71     16.38 o 
 -13   5   3        0.25       39.46     16.30 o 
 -12   5   3      279.93      287.82     36.76 o 
 -11   5   3      185.77      191.60     24.83 o 
 -10   5   3      116.69      134.90     20.57 o 
  -9   5   3      767.53      762.49     25.56 o 
  -8   5   3      111.66      105.21     13.34 o 
  -7   5   3       53.22       44.95     12.19 o 
  -6   5   3      741.39      658.95     16.49 o 
  -5   5   3       66.75       51.46      6.06 o 
  -4   5   3      983.96     1051.73     21.30 o 
  -3   5   3      561.22      599.06     16.33 o 
  -2   5   3       80.39      103.35      9.33 o 
  -1   5   3     1777.57     1894.76     31.05 o 
   0   5   3      970.89     1053.38     18.64 o 
   1   5   3       98.72       77.55      7.54 o 
   2   5   3        0.10       -2.87      7.47 o 
   3   5   3       23.99       54.47     16.03 o 
   4   5   3       92.92       91.48      8.95 o 
   5   5   3      389.73      421.68     13.88 o 
   6   5   3        4.62       11.48      9.01 o 
   7   5   3      161.32      147.06     11.89 o 
   8   5   3      133.24      126.63     11.81 o 
   9   5   3       19.72       18.42     13.80 o 
  10   5   3       80.50       92.95     14.83 o 
  11   5   3        1.56       11.38     14.05 o 
  12   5   3        3.91        4.50     18.02 o 
  13   5   3        0.11        5.88     19.92 o 
  14   5   3        1.56       10.64     20.80 o 
  15   5   3        3.28        0.90     58.30 o 
  16   5   3       23.02       55.00     34.81 o 
 -16   6   3       46.31       35.61     26.27 o 
 -15   6   3        0.22      -12.87     24.22 o 
 -14   6   3        1.31      -13.08     22.36 o 
 -13   6   3        2.74      -10.74     17.13 o 
 -12   6   3      212.53      260.12     21.10 o 
 -11   6   3       63.55       52.48     17.13 o 
 -10   6   3        8.01       17.67     13.16 o 
  -9   6   3       96.58      105.88     15.50 o 
  -8   6   3      103.21      114.55     19.82 o 
  -7   6   3       89.24       74.08     17.18 o 
  -6   6   3      154.83      148.41     24.05 o 
  -5   6   3      172.63      192.38     12.39 o 
  -4   6   3       44.76       36.92     10.04 o 
  -3   6   3       93.28       95.78     10.52 o 
  -2   6   3      473.96      486.63     16.60 o 
  -1   6   3      118.59      113.98     11.02 o 
   0   6   3       11.46       16.99      7.55 o 
   1   6   3      122.14      127.64      9.24 o 
   2   6   3       42.97       44.12      9.78 o 
   3   6   3       29.52       27.61      9.52 o 
   4   6   3       40.43       34.68     11.54 o 
   5   6   3       46.29       50.21      9.37 o 
   6   6   3      149.90      156.51     11.95 o 
   7   6   3      184.41      161.70     12.39 o 
   8   6   3        0.80      -13.14     13.14 o 
   9   6   3        8.42       21.28     13.98 o 
  10   6   3       63.32       46.36     22.13 o 
  11   6   3       61.59       72.60     52.61 o 
  12   6   3        0.19      -22.42     22.42 o 
  13   6   3       64.60       40.06     22.84 o 
  14   6   3       17.81       32.93     22.50 o 
  15   6   3       52.66       52.21     28.97 o 
 -15   7   3        6.13       -2.61     27.43 o 
 -14   7   3        0.39       16.94     21.40 o 
 -13   7   3        8.13       10.80     21.83 o 
 -12   7   3       34.17       58.11     29.59 o 
 -11   7   3      257.62      222.79     35.52 o 
 -10   7   3       54.17       50.85     18.84 o 
  -9   7   3       41.18       59.39     24.11 o 
  -8   7   3      480.72      465.61     27.98 o 
  -7   7   3       29.46       20.97     18.04 o 
  -6   7   3       45.31       50.48     17.18 o 
  -5   7   3      265.57      232.02     21.73 o 
  -4   7   3        6.88        5.30     10.94 o 
  -3   7   3      254.67      233.71     14.17 o 
  -2   7   3       32.32       41.60     11.16 o 
  -1   7   3      261.87      283.41     15.62 o 
   0   7   3       69.63       73.40     10.20 o 
   1   7   3      230.28      258.67     12.69 o 
   2   7   3      523.96      536.28     19.07 o 
   3   7   3      105.71      104.28     11.82 o 
   4   7   3       27.61        0.58     10.07 o 
   5   7   3        4.51       10.83     11.87 o 
   6   7   3      104.38      128.03     19.41 o 
   7   7   3       12.82       -4.37     13.95 o 
   8   7   3       69.19       52.05     15.95 o 
   9   7   3       11.50       14.85     17.92 o 
  10   7   3      219.71      263.24     26.94 o 
  11   7   3        0.72      -18.28     18.28 o 
  12   7   3      217.37      145.50     36.33 o 
  13   7   3        2.71      -21.65     21.65 o 
  14   7   3       63.37       87.52     25.30 o 
 -14   8   3        0.77        2.72     34.17 o 
 -13   8   3       23.64      -22.64     22.64 o 
 -12   8   3       12.91       13.77     22.03 o 
 -11   8   3       68.93       73.19     21.18 o 
 -10   8   3       20.40       25.34     20.65 o 
  -9   8   3       50.86       15.04     18.16 o 
  -8   8   3        3.98       31.93     17.90 o 
  -7   8   3        0.19       -1.24     18.09 o 
  -6   8   3       70.82      101.60     23.63 o 
  -5   8   3        1.08      -15.71     15.71 o 
  -4   8   3        0.33      -20.25     23.73 o 
  -3   8   3       18.17        0.22     16.82 o 
  -2   8   3      105.52       83.61     17.87 o 
  -1   8   3        4.30       -0.60     13.26 o 
   0   8   3        2.19        7.64     10.49 o 
   1   8   3        4.00        2.41     11.22 o 
   2   8   3       84.57       80.43     11.41 o 
   3   8   3       24.96        5.13     10.56 o 
   4   8   3        3.26      -10.03     10.03 o 
   5   8   3       10.29       26.07     10.88 o 
   6   8   3       14.61       38.23     15.46 o 
   7   8   3        1.39       -0.72     19.31 o 
   8   8   3       30.84       15.64     19.28 o 
   9   8   3       77.18      111.50     23.25 o 
  10   8   3        7.12       16.33     21.01 o 
  11   8   3       62.28       86.36     24.75 o 
  12   8   3        9.96        2.62     23.22 o 
  13   8   3       11.64       -8.90     23.83 o 
 -13   9   3        0.17       48.22     27.53 o 
 -12   9   3       32.95       48.44     38.64 o 
 -11   9   3        1.09       -6.04     21.24 o 
 -10   9   3       36.20        9.90     22.93 o 
  -9   9   3        0.05      -20.86     20.86 o 
  -8   9   3      111.35      143.08     22.48 o 
  -7   9   3        1.09       17.75     20.35 o 
  -6   9   3       81.05      104.31     19.40 o 
  -5   9   3       13.29       29.79     14.51 o 
  -4   9   3       21.43       24.87     17.51 o 
  -3   9   3      105.54      159.64     21.09 o 
  -2   9   3       25.00       15.80     28.98 o 
  -1   9   3        1.47       17.14     16.06 o 
   0   9   3      244.35      220.83     20.04 o 
   1   9   3        0.50        5.73     10.80 o 
   2   9   3      351.90      395.23     14.87 o 
   3   9   3        2.46        1.62     10.78 o 
   4   9   3       60.82       56.17     12.19 o 
   5   9   3       29.07      166.47     91.19 o 
   6   9   3       16.02        2.43     20.87 o 
   7   9   3      134.85      160.93     23.26 o 
   8   9   3       15.17       18.57     28.95 o 
   9   9   3       44.24       41.89     36.63 o 
  10   9   3       37.65      120.62     72.65 o 
  11   9   3        0.09       11.30     24.05 o 
 -11  10   3        0.64      -23.54     23.54 o 
 -10  10   3       40.31       68.35     24.72 o 
  -9  10   3       50.88       25.04     25.66 o 
  -8  10   3       18.37       63.42     24.96 o 
  -7  10   3      227.27      229.49     27.88 o 
  -6  10   3       20.71       37.19     19.59 o 
  -5  10   3       39.51       39.13     26.61 o 
  -4  10   3      114.78       90.65     20.44 o 
  -3  10   3        3.97       19.58     18.00 o 
  -2  10   3        0.01      -22.92     22.92 o 
  -1  10   3        0.00      -11.60     13.43 o 
   0  10   3       37.72       49.13     15.03 o 
   1  10   3      160.24      137.99     19.93 o 
   2  10   3        9.37        3.91     12.35 o 
   3  10   3        0.71       16.70     12.23 o 
   4  10   3       91.56      100.30     34.35 o 
   5  10   3       48.15       84.80     22.28 o 
   6  10   3       83.16       85.07     22.46 o 
   7  10   3      112.74      123.38     29.33 o 
   8  10   3       48.13       59.96     31.02 o 
   9  10   3       44.91       77.10     26.73 o 
  10  10   3        1.25      -25.12     25.12 o 
  -9  11   3       26.88       -1.03     36.99 o 
  -8  11   3        5.02       10.65     40.19 o 
  -7  11   3       16.23       -9.95     31.74 o 
  -6  11   3        2.43       33.48     19.89 o 
  -5  11   3        2.31        1.95     21.47 o 
  -4  11   3       22.16       38.95     42.80 o 
  -3  11   3       18.70       62.38     21.02 o 
  -2  11   3        0.53        4.54     25.93 o 
  -1  11   3        0.07       18.18     18.64 o 
   0  11   3        2.63       -5.06     17.84 o 
   1  11   3       27.93       20.54     19.15 o 
   2  11   3        4.21       27.85     23.52 o 
   3  11   3       13.02       34.45     21.74 o 
   4  11   3        0.16        9.29     26.28 o 
   5  11   3        4.53        7.47     24.77 o 
   6  11   3        0.15       -7.54     26.42 o 
   7  11   3        1.48        7.38     25.49 o 
  -5  12   3        0.01      -11.29     37.69 o 
  -4  12   3        1.51        8.35     29.13 o 
  -3  12   3       11.25       -0.60     23.54 o 
  -2  12   3        3.83       17.30     20.73 o 
  -1  12   3       15.77       26.15     23.26 o 
   0  12   3        8.21       50.49     23.43 o 
   1  12   3        0.08       10.11     27.22 o 
   2  12   3        0.00        2.47     31.62 o 
   3  12   3       14.66       32.14     35.03 o 
 -19   0   4       10.83        6.58     40.25 o 
 -18   0   4       25.63       48.73     36.12 o 
 -17   0   4       26.47       20.43     31.08 o 
 -16   0   4      450.01      458.69     43.21 o 
 -15   0   4      118.14       89.14     30.93 o 
 -14   0   4      534.10      530.54     44.45 o 
 -13   0   4      156.68      145.64     18.86 o 
 -12   0   4      232.12      227.82     20.23 o 
 -11   0   4      102.53      137.41     17.00 o 
 -10   0   4     2094.49     2120.01     55.63 o 
  -9   0   4      382.33      398.52     29.41 o 
  -8   0   4      986.12      999.61     26.91 o 
  -7   0   4     2751.03     3097.14     99.67 o 
  -6   0   4     1614.46     1622.57     32.37 o 
  -5   0   4     2382.38     2326.63     37.97 o 
  -4   0   4      404.38      380.28      9.93 o 
  -3   0   4      101.32      117.09      6.67 o 
  -2   0   4     2419.19     2430.10     30.47 o 
  -1   0   4    11158.78    10895.71    112.73 o 
   0   0   4     5699.75     5936.95     87.11 o 
   1   0   4       57.64       50.24      9.37 o 
   2   0   4     3801.60     3916.36     86.63 o 
   3   0   4       87.42       54.30      9.57 o 
   4   0   4        1.89        4.15      7.59 o 
   5   0   4      293.53      283.61     15.72 o 
   6   0   4       96.77       93.45     17.23 o 
   7   0   4     2524.20     2591.15     49.75 o 
   8   0   4       28.25        8.72     13.23 o 
   9   0   4      196.34      188.64     17.95 o 
  10   0   4      609.76      584.57     50.21 o 
  11   0   4       24.30       20.85     25.41 o 
  12   0   4       34.75       55.94     24.14 o 
  13   0   4       45.76       32.20     26.28 o 
  14   0   4       82.05       73.66     30.81 o 
  15   0   4       92.17       83.49     33.25 o 
  16   0   4      192.85      297.01     43.30 o 
  17   0   4        2.12       16.42     37.78 o 
 -19   1   4       60.53       31.38     24.87 o 
 -18   1   4       16.47       29.18     26.25 o 
 -17   1   4       10.32        0.78     30.66 o 
 -16   1   4        2.68       17.45     21.38 o 
 -15   1   4        8.78       31.89     15.18 o 
 -14   1   4      131.71      110.30     16.30 o 
 -13   1   4        4.03       12.16     14.27 o 
 -12   1   4        0.07      -10.86     10.86 o 
 -11   1   4      106.14      117.68     11.64 o 
 -10   1   4        5.25       13.08      9.18 o 
  -9   1   4       47.11       67.05      8.97 o 
  -8   1   4        5.20        7.75      7.24 o 
  -7   1   4     2405.67     2530.37     62.31 o 
  -6   1   4      467.52      452.52      8.94 o 
  -5   1   4     1496.51     1385.39     19.39 o 
  -4   1   4      265.47      251.72      7.41 o 
  -3   1   4        6.04        6.26      3.94 o 
  -2   1   4     2757.68     2759.07     24.05 o 
  -1   1   4      574.56      572.63      8.80 o 
   0   1   4      441.90      483.13     12.81 o 
   1   1   4      350.81      339.99     11.65 o 
   2   1   4     4792.70     4840.39     57.64 o 
   3   1   4      760.24      729.16     14.23 o 
   4   1   4      430.88      475.21     19.68 o 
   5   1   4      222.93      227.21      9.18 o 
   6   1   4      948.22      996.98     18.44 o 
   7   1   4     1311.95     1319.61     22.89 o 
   8   1   4      441.80      390.93     13.99 o 
   9   1   4       57.72       53.87     10.86 o 
  10   1   4      196.18      191.71     16.21 o 
  11   1   4       24.29       -3.04     12.96 o 
  12   1   4        0.09       -5.06     13.76 o 
  13   1   4        9.79       12.33     23.64 o 
  14   1   4       70.19       42.94     19.85 o 
  15   1   4       13.94       41.73     22.59 o 
  16   1   4        1.09      -23.00     23.00 o 
  17   1   4        0.00       -0.36     38.26 o 
 -18   2   4      100.31      130.60     35.27 o 
 -17   2   4       12.42        6.18     22.68 o 
 -16   2   4       42.29       55.24     22.24 o 
 -15   2   4       43.67       35.89     16.51 o 
 -14   2   4       83.68       93.96     15.90 o 
 -13   2   4      321.13      314.58     19.95 o 
 -12   2   4      284.25      268.85     18.05 o 
 -11   2   4      169.32      178.68     16.37 o 
 -10   2   4      413.92      406.69     14.08 o 
  -9   2   4       74.21       50.87     11.04 o 
  -8   2   4      690.72      642.21     14.43 o 
  -7   2   4     2984.76     3142.51     37.40 o 
  -6   2   4      263.02      321.67     13.34 o 
  -5   2   4     1435.38     1526.84     27.39 o 
  -4   2   4      249.35      274.24     11.64 o 
  -3   2   4      431.09      370.48      7.93 o 
  -2   2   4      505.63      543.66      9.75 o 
  -1   2   4     1925.03     1936.72     23.23 o 
   0   2   4      246.58      233.43      9.45 o 
   1   2   4     5333.40     5318.81     61.83 o 
   2   2   4       65.71       61.44      7.80 o 
   3   2   4      169.19      176.05      9.82 o 
   4   2   4     1806.63     1967.72     27.33 o 
   5   2   4      925.03     1008.54     19.47 o 
   6   2   4     1005.41     1022.08     18.74 o 
   7   2   4       15.46       12.13      7.98 o 
   8   2   4      177.75      188.33     14.04 o 
   9   2   4        0.02       -6.56     11.03 o 
  10   2   4        8.57      -11.89     14.99 o 
  11   2   4       87.54      104.93     27.65 o 
  12   2   4      169.94      165.38     17.26 o 
  13   2   4      133.51      136.97     17.35 o 
  14   2   4       53.44       88.06     22.24 o 
  15   2   4       26.77       71.40     35.98 o 
  16   2   4        4.31       51.48     37.21 o 
  17   2   4        0.11       30.27     35.24 o 
 -18   3   4       34.22       42.46     26.30 o 
 -17   3   4        6.29       13.13     19.12 o 
 -16   3   4       13.95       32.70     17.91 o 
 -15   3   4       59.88       51.77     17.14 o 
 -14   3   4       43.57       27.74     15.42 o 
 -13   3   4       11.61       12.01     13.82 o 
 -12   3   4      122.48       88.12     16.14 o 
 -11   3   4      156.48      169.25     16.36 o 
 -10   3   4        0.72      -11.38     11.38 o 
  -9   3   4      406.86      420.92     18.56 o 
  -8   3   4        0.81        5.43     10.48 o 
  -7   3   4      486.51      483.52     17.75 o 
  -6   3   4      296.23      304.17     14.33 o 
  -5   3   4     1076.79     1073.14     23.70 o 
  -4   3   4     3498.02     3672.28     50.22 o 
  -3   3   4     1770.02     1839.83     23.62 o 
  -2   3   4     1939.05     2023.35     25.09 o 
  -1   3   4      115.35      138.28      6.70 o 
   0   3   4      270.15      242.49      7.91 o 
   1   3   4      891.52      898.00     22.90 o 
   2   3   4     2208.61     2204.32     34.42 o 
   3   3   4        0.75        3.69      7.11 o 
   4   3   4     4463.35     4618.93     71.97 o 
   5   3   4       19.08       30.95      8.05 o 
   6   3   4      676.70      626.31     16.33 o 
   7   3   4        0.43       -7.63     10.05 o 
   8   3   4       36.91       29.22     17.19 o 
   9   3   4      221.04      194.84     16.54 o 
  10   3   4       79.86       75.11     15.12 o 
  11   3   4      117.10      103.87     15.33 o 
  12   3   4       17.38       15.93     14.92 o 
  13   3   4       35.96       35.40     16.25 o 
  14   3   4        2.46        4.49     17.26 o 
  15   3   4       15.52       22.87     29.48 o 
  16   3   4       11.17       83.80     36.87 o 
 -18   4   4        0.03       -7.14     24.90 o 
 -17   4   4        0.01       56.96     22.75 o 
 -16   4   4       19.67       25.99     18.94 o 
 -15   4   4       15.78       10.03     18.12 o 
 -14   4   4        0.00       -0.93     16.74 o 
 -13   4   4       12.25       23.72     15.32 o 
 -12   4   4      211.22      209.87     19.50 o 
 -11   4   4      137.09      145.98     17.16 o 
 -10   4   4        0.35       14.87     14.35 o 
  -9   4   4       32.70       34.15     13.37 o 
  -8   4   4       62.99       51.70     19.14 o 
  -7   4   4       34.02       14.86     10.98 o 
  -6   4   4      177.04      167.65     12.82 o 
  -5   4   4     2099.41     2051.75     35.97 o 
  -4   4   4     2381.47     2464.14     34.57 o 
  -3   4   4       30.32       34.95     16.37 o 
  -2   4   4      760.26      872.24     17.96 o 
  -1   4   4       67.95       66.46      6.65 o 
   0   4   4       18.56       24.63      5.92 o 
   1   4   4        1.16        5.24      5.93 o 
   2   4   4      501.83      501.77     11.82 o 
   3   4   4      290.01      297.36     13.04 o 
   4   4   4      213.53      207.54     10.97 o 
   5   4   4      650.54      665.39     16.84 o 
   6   4   4       32.16       37.90      9.48 o 
   7   4   4        0.57       14.53     11.80 o 
   8   4   4       25.50        7.68     12.66 o 
   9   4   4       38.04       31.99     21.19 o 
  10   4   4       35.62        5.29     14.78 o 
  11   4   4       44.79       40.44     14.20 o 
  12   4   4        1.82      -10.59     14.41 o 
  13   4   4        5.29       -9.36     16.13 o 
  14   4   4        0.66       28.59     26.39 o 
  15   4   4       40.22       47.97     40.00 o 
  16   4   4        8.08       48.64     37.90 o 
 -17   5   4        1.09      -15.13     30.57 o 
 -16   5   4       31.57       36.03     21.01 o 
 -15   5   4        0.57       -3.43     17.98 o 
 -14   5   4      103.23       92.03     24.72 o 
 -13   5   4       10.50       -3.07     15.28 o 
 -12   5   4       19.34       41.69     14.44 o 
 -11   5   4       27.91       37.78     14.89 o 
 -10   5   4      202.27      177.31     17.07 o 
  -9   5   4      546.38      545.56     27.23 o 
  -8   5   4      166.00      143.55     14.76 o 
  -7   5   4       69.16       92.85     16.54 o 
  -6   5   4      487.16      481.18     23.55 o 
  -5   5   4      141.44      148.16      9.15 o 
  -4   5   4      324.89      368.62     12.72 o 
  -3   5   4     1077.70     1161.79     22.84 o 
  -2   5   4      430.74      376.47     13.60 o 
  -1   5   4     1095.41     1089.39     19.63 o 
   0   5   4      266.73      257.39     11.27 o 
   1   5   4      121.65      137.71      8.59 o 
   2   5   4      474.98      506.08     13.04 o 
   3   5   4        5.75       24.71      9.07 o 
   4   5   4      495.79      516.86     17.98 o 
   5   5   4       64.34       55.33     12.12 o 
   6   5   4      266.91      264.22     13.22 o 
   7   5   4      204.24      190.68     12.71 o 
   8   5   4      161.16      163.03     12.70 o 
   9   5   4      111.72      111.75     14.96 o 
  10   5   4       90.21      123.95     16.39 o 
  11   5   4        0.35        4.39     16.04 o 
  12   5   4        2.69        6.21     20.38 o 
  13   5   4       16.99       34.95     21.51 o 
  14   5   4       33.32       27.22     23.19 o 
  15   5   4       17.82      -13.18     24.45 o 
 -16   6   4       54.81       66.05     25.34 o 
 -15   6   4       40.55       51.80     20.43 o 
 -14   6   4       28.06       56.07     20.71 o 
 -13   6   4       11.35       50.00     16.35 o 
 -12   6   4        1.06       22.90     28.09 o 
 -11   6   4      130.30      126.47     17.35 o 
 -10   6   4       61.23       56.28     14.88 o 
  -9   6   4       80.56       47.09     14.96 o 
  -8   6   4        0.09       40.21     16.70 o 
  -7   6   4      480.04      484.49     26.01 o 
  -6   6   4      348.23      312.61     21.81 o 
  -5   6   4      153.14      176.97     18.05 o 
  -4   6   4      351.41      361.27     13.42 o 
  -3   6   4       71.61       43.28     10.02 o 
  -2   6   4      302.36      320.13     14.52 o 
  -1   6   4      792.48      817.48     18.32 o 
   0   6   4      251.30      224.16     11.77 o 
   1   6   4     1036.49     1032.54     20.43 o 
   2   6   4     1007.14      939.28     19.30 o 
   3   6   4      290.38      285.75     24.13 o 
   4   6   4        6.70       10.55      9.87 o 
   5   6   4       82.60       93.99     10.95 o 
   6   6   4        8.69        4.86     10.26 o 
   7   6   4      166.98      157.39     12.90 o 
   8   6   4      112.55      128.51     13.14 o 
   9   6   4       14.57       22.30     14.23 o 
  10   6   4       42.44       19.56     15.73 o 
  11   6   4        9.63       35.49     32.44 o 
  12   6   4      283.48      329.66     39.35 o 
  13   6   4       35.84       73.23     22.68 o 
  14   6   4       15.79        0.07     24.20 o 
 -15   7   4       12.78      -16.14     24.79 o 
 -14   7   4       60.01       21.43     24.65 o 
 -13   7   4        0.65       11.46     17.50 o 
 -12   7   4       26.61       31.48     19.71 o 
 -11   7   4        2.51       -4.01     23.10 o 
 -10   7   4       24.80        7.87     17.69 o 
  -9   7   4      112.99      120.97     25.26 o 
  -8   7   4       57.32       54.16     17.72 o 
  -7   7   4        3.40       31.92     17.16 o 
  -6   7   4        0.38      -21.65     28.67 o 
  -5   7   4      138.98      137.65     18.49 o 
  -4   7   4       50.35       86.98     16.29 o 
  -3   7   4       53.23       34.82     14.71 o 
  -2   7   4        7.27        8.80     16.21 o 
  -1   7   4        5.62       23.39      9.39 o 
   0   7   4      148.65      133.68     11.25 o 
   1   7   4      215.08      236.83     12.57 o 
   2   7   4      134.10      121.64     10.78 o 
   3   7   4      406.71      447.94     18.37 o 
   4   7   4       18.02       14.10     10.39 o 
   5   7   4       11.53        7.95     12.60 o 
   6   7   4      164.36      177.27     13.47 o 
   7   7   4        0.10        3.44     10.69 o 
   8   7   4       68.35       45.09     15.54 o 
   9   7   4       79.27       74.41     21.35 o 
  10   7   4       52.42       35.58     21.70 o 
  11   7   4        3.04        7.18     20.03 o 
  12   7   4        8.86       34.96     23.89 o 
  13   7   4       40.58       43.66     23.14 o 
  14   7   4       19.78       -7.66     36.51 o 
 -14   8   4       53.30       63.35     27.23 o 
 -13   8   4       22.78       -3.75     32.03 o 
 -12   8   4       16.24       13.70     22.69 o 
 -11   8   4        1.46      -16.79     20.80 o 
 -10   8   4       13.74       22.22     20.61 o 
  -9   8   4        3.81       14.57     20.07 o 
  -8   8   4        3.65       28.39     21.36 o 
  -7   8   4      126.75      104.47     20.90 o 
  -6   8   4       87.15       92.17     18.34 o 
  -5   8   4        0.54      -18.07     24.49 o 
  -4   8   4      422.17      428.58     25.36 o 
  -3   8   4       92.72       58.25     18.15 o 
  -2   8   4       92.75       88.08     18.56 o 
  -1   8   4      180.21      179.91     12.93 o 
   0   8   4      532.68      523.07     18.17 o 
   1   8   4        1.19       -4.04     10.51 o 
   2   8   4        5.15       -2.88     16.33 o 
   3   8   4       96.98      101.93     22.50 o 
   4   8   4        5.75        2.53     10.70 o 
   5   8   4      440.66      454.64     17.79 o 
   6   8   4       80.98       65.36     15.85 o 
   7   8   4        3.73       37.94     39.76 o 
   8   8   4       35.48       32.31     19.78 o 
   9   8   4       78.16      141.24     32.36 o 
  10   8   4       84.60      133.08     31.26 o 
  11   8   4       29.96       19.02     22.43 o 
  12   8   4        3.06      -17.37     21.48 o 
 -13   9   4       63.31       92.38     32.60 o 
 -12   9   4       42.07       74.73     26.37 o 
 -11   9   4       63.17       87.20     23.86 o 
 -10   9   4       14.30       11.52     35.77 o 
  -9   9   4       19.11       -4.48     19.12 o 
  -8   9   4       21.91       25.11     44.75 o 
  -7   9   4       43.05       68.75     20.85 o 
  -6   9   4      309.71      286.35     25.09 o 
  -5   9   4      221.02      216.19     22.69 o 
  -4   9   4        7.41       40.36     24.76 o 
  -3   9   4      106.61      140.56     20.11 o 
  -2   9   4       50.53       39.85     13.36 o 
  -1   9   4      257.28      236.85     16.02 o 
   0   9   4       13.52       25.79     12.38 o 
   1   9   4      207.73      197.91     16.55 o 
   2   9   4        1.62       -2.68     12.33 o 
   3   9   4        0.04        5.65     11.54 o 
   4   9   4        1.36        2.26     12.79 o 
   5   9   4        8.19       16.69     23.81 o 
   6   9   4        8.83       32.80     21.74 o 
   7   9   4        1.82       17.53     20.62 o 
   8   9   4       16.71       27.33     32.69 o 
   9   9   4       66.75       52.70     25.44 o 
  10   9   4       19.23       32.05     22.57 o 
  11   9   4       23.90       35.63     24.59 o 
 -11  10   4        5.68      -20.16     25.90 o 
 -10  10   4        4.71        0.23     22.61 o 
  -9  10   4        2.53       32.77     23.79 o 
  -8  10   4        1.33        0.87     26.16 o 
  -7  10   4       28.27       29.57     42.40 o 
  -6  10   4        0.33        1.53     18.64 o 
  -5  10   4        4.91        3.45     20.01 o 
  -4  10   4       58.38       57.18     19.53 o 
  -3  10   4        0.20        8.73     35.18 o 
  -2  10   4       60.83       54.25     14.61 o 
  -1  10   4      110.64       93.58     20.71 o 
   0  10   4       20.49        7.66     17.63 o 
   1  10   4      112.60      101.80     18.52 o 
   2  10   4      118.26      137.77     14.96 o 
   3  10   4      115.60      108.47     18.29 o 
   4  10   4        3.25       16.20     17.59 o 
   5  10   4        3.22        5.13     20.65 o 
   6  10   4       30.37       41.05     23.16 o 
   7  10   4        6.82      -15.73     22.62 o 
   8  10   4        9.19       19.05     23.14 o 
   9  10   4        0.02       11.55     24.00 o 
  -8  11   4       17.42       28.34     43.00 o 
  -7  11   4       11.04       57.47     21.44 o 
  -6  11   4        2.70        8.91     28.59 o 
  -5  11   4       36.53       47.35     22.94 o 
  -4  11   4       22.97       97.69     23.70 o 
  -3  11   4        4.24       15.04     16.33 o 
  -2  11   4       29.96       -1.19     19.07 o 
  -1  11   4        2.13       -5.11     21.20 o 
   0  11   4      150.43      139.96     20.48 o 
   1  11   4        3.36       -1.73     20.28 o 
   2  11   4        0.05        3.26     15.67 o 
   3  11   4       27.35        8.24     31.02 o 
   4  11   4       24.72       38.31     26.36 o 
   5  11   4       82.26       29.94     31.70 o 
   6  11   4       80.73       88.08     37.98 o 
   7  11   4        1.54      -22.09     31.68 o 
  -4  12   4        1.23       37.46     27.69 o 
  -3  12   4        4.84       60.16     21.84 o 
  -2  12   4        8.72        4.99     21.15 o 
  -1  12   4        4.41       18.06     21.37 o 
   0  12   4       11.60       60.37     17.83 o 
   1  12   4        0.05       18.14     22.84 o 
   2  12   4       31.65       32.02     28.73 o 
 -19   1   5        4.16       10.03     25.10 o 
 -18   1   5       32.83       68.33     25.88 o 
 -17   1   5        0.16        3.46     23.03 o 
 -16   1   5        1.51        6.90     19.56 o 
 -15   1   5       29.65       36.86     52.84 o 
 -14   1   5       34.00       35.92     15.04 o 
 -13   1   5       72.13       68.72     15.49 o 
 -12   1   5       32.45       22.82     15.79 o 
 -11   1   5      396.59      397.78     15.56 o 
 -10   1   5      805.47      799.63     19.05 o 
  -9   1   5      837.05      879.60     20.01 o 
  -8   1   5     1309.51     1252.92     17.92 o 
  -7   1   5      947.45     1004.04     14.88 o 
  -6   1   5      166.56      150.37      6.34 o 
  -5   1   5      179.02      161.25      5.40 o 
  -4   1   5       63.39       56.74      4.53 o 
  -3   1   5      630.94      619.14     12.20 o 
  -2   1   5      133.51      104.21      5.76 o 
  -1   1   5      168.70      169.82      5.85 o 
   0   1   5     1103.83     1098.77     16.28 o 
   1   1   5      750.21      728.96     16.68 o 
   2   1   5     1725.78     1937.74     30.50 o 
   3   1   5     2251.80     2200.77     34.25 o 
   4   1   5     2839.31     2836.14     35.35 o 
   5   1   5     1544.01     1509.32     22.82 o 
   6   1   5        4.18       -4.65      7.46 o 
   7   1   5      557.68      520.01     15.13 o 
   8   1   5       96.30       96.15     13.16 o 
   9   1   5       46.50       39.61     13.05 o 
  10   1   5       14.24       23.83     20.26 o 
  11   1   5      105.12       95.01     28.76 o 
  12   1   5        8.63       17.33     15.96 o 
  13   1   5       34.71       51.27     18.53 o 
  14   1   5       23.06       14.30     27.73 o 
  15   1   5       25.51       53.85     31.13 o 
  16   1   5        0.05       41.26     24.13 o 
 -18   2   5       22.68      -13.62     24.89 o 
 -17   2   5        8.21       18.84     30.88 o 
 -16   2   5       58.14       67.78     23.48 o 
 -15   2   5       34.43       25.06     15.89 o 
 -14   2   5       52.62       59.11     16.25 o 
 -13   2   5       44.35       77.85     16.36 o 
 -12   2   5        6.08       -0.36     13.84 o 
 -11   2   5       25.60       26.84     13.21 o 
 -10   2   5       96.11       96.79     13.29 o 
  -9   2   5        6.80        7.44      8.13 o 
  -8   2   5      172.77      168.57      8.09 o 
  -7   2   5      196.52      139.85     11.42 o 
  -6   2   5     1493.81     1559.76     38.75 o 
  -5   2   5     1186.05     1133.28     48.27 o 
  -4   2   5      330.25      303.67      7.86 o 
  -3   2   5     1967.34     1994.45     22.46 o 
  -2   2   5      416.86      454.69      9.54 o 
  -1   2   5       27.26       50.24      5.76 o 
   0   2   5     1023.00      995.79     22.81 o 
   1   2   5     1674.18     1706.37     27.88 o 
   2   2   5     1990.22     2048.90     32.22 o 
   3   2   5      875.98      874.68     21.97 o 
   4   2   5        1.19       -6.98      6.98 o 
   5   2   5       15.01        1.54      7.64 o 
   6   2   5     1186.32     1094.05     25.87 o 
   7   2   5        5.58        5.72     10.70 o 
   8   2   5      162.09      165.31     14.93 o 
   9   2   5        0.33       18.97     12.94 o 
  10   2   5        6.29       14.79     13.67 o 
  11   2   5        1.27       18.44     13.88 o 
  12   2   5      268.89      261.22     18.55 o 
  13   2   5        0.51       11.25     19.00 o 
  14   2   5       59.85       93.84     30.72 o 
  15   2   5        0.13       11.92     52.40 o 
  16   2   5        2.45        7.12     36.18 o 
 -18   3   5        0.01       36.37     24.86 o 
 -17   3   5        0.03      -22.98     24.44 o 
 -16   3   5        7.72       11.98     18.26 o 
 -15   3   5        4.93       16.26     15.95 o 
 -14   3   5       19.89       19.29     15.32 o 
 -13   3   5       17.05       28.75     17.10 o 
 -12   3   5       11.87        3.97     12.99 o 
 -11   3   5       95.07       96.88     15.07 o 
 -10   3   5        0.27      -10.60     14.69 o 
  -9   3   5      290.31      282.53     17.22 o 
  -8   3   5       91.23       91.79     14.67 o 
  -7   3   5       87.83       75.45     12.24 o 
  -6   3   5        0.02       -2.74      9.45 o 
  -5   3   5       16.86       19.34      7.37 o 
  -4   3   5      880.12      846.83     14.35 o 
  -3   3   5      501.26      555.21     10.83 o 
  -2   3   5      125.70      129.28      7.74 o 
  -1   3   5      939.71      907.03     15.56 o 
   0   3   5       43.36       53.20      6.19 o 
   1   3   5       74.31       93.53      9.00 o 
   2   3   5       48.22       44.29      8.19 o 
   3   3   5      379.90      392.82     14.28 o 
   4   3   5        1.17       -8.27      8.89 o 
   5   3   5      363.61      393.70     13.77 o 
   6   3   5      135.71      128.11     11.04 o 
   7   3   5        5.03        1.68     12.04 o 
   8   3   5      104.81       74.53     13.66 o 
   9   3   5        0.06        3.67     12.57 o 
  10   3   5      378.71      394.22     20.79 o 
  11   3   5        2.97        0.10     13.70 o 
  12   3   5       55.99       20.77     15.72 o 
  13   3   5        0.49        8.70     22.56 o 
  14   3   5        3.18       10.88     20.72 o 
  15   3   5        4.54       17.23     37.36 o 
  16   3   5        6.62        4.71     40.37 o 
 -18   4   5       49.45       95.26     32.94 o 
 -17   4   5        1.12       22.60     48.06 o 
 -16   4   5      121.82      135.42     25.32 o 
 -15   4   5        0.17       10.36     20.00 o 
 -14   4   5       40.18       21.69     16.89 o 
 -13   4   5       13.81       22.92     16.61 o 
 -12   4   5      610.92      633.38     34.80 o 
 -11   4   5      262.63      270.46     20.43 o 
 -10   4   5        5.49        4.65     13.98 o 
  -9   4   5       88.18      104.81     14.75 o 
  -8   4   5      119.13      136.76     24.76 o 
  -7   4   5     1192.75     1172.31     28.59 o 
  -6   4   5      125.67      119.76     14.91 o 
  -5   4   5      359.28      317.36     12.91 o 
  -4   4   5      381.35      435.20     15.41 o 
  -3   4   5     2023.67     2116.44     27.96 o 
  -2   4   5       94.25      109.62      7.70 o 
  -1   4   5     3424.48     3536.41     40.57 o 
   0   4   5      254.68      224.46     12.60 o 
   1   4   5      885.19      863.06     16.67 o 
   2   4   5       13.97       17.38      6.05 o 
   3   4   5      555.81      546.22     17.54 o 
   4   4   5     1280.67     1279.40     23.60 o 
   5   4   5       16.40        4.47      8.44 o 
   6   4   5      382.70      366.91     15.24 o 
   7   4   5        5.61       15.24     10.62 o 
   8   4   5      350.43      377.60     19.74 o 
   9   4   5      116.50       80.37     15.32 o 
  10   4   5      149.26      160.09     20.96 o 
  11   4   5        0.91        3.35     14.22 o 
  12   4   5        3.14        4.86     15.54 o 
  13   4   5        4.20        3.19     16.94 o 
  14   4   5        5.89       32.38     23.79 o 
  15   4   5       27.87       62.95     36.00 o 
 -17   5   5       53.23       92.92     38.90 o 
 -16   5   5        7.62       16.50     20.49 o 
 -15   5   5       80.48       80.11     19.84 o 
 -14   5   5        4.99       14.03     17.01 o 
 -13   5   5       56.55       68.82     16.73 o 
 -12   5   5       12.67       11.30     17.95 o 
 -11   5   5      252.84      221.68     18.15 o 
 -10   5   5      537.54      510.62     23.10 o 
  -9   5   5       36.26       13.03     22.31 o 
  -8   5   5        0.61       17.89     13.45 o 
  -7   5   5        3.88       12.04     12.10 o 
  -6   5   5      118.65      114.14     16.53 o 
  -5   5   5       64.03       94.96     17.35 o 
  -4   5   5      444.08      437.82     13.95 o 
  -3   5   5       86.05       99.87      8.42 o 
  -2   5   5     1324.94     1352.15     22.32 o 
  -1   5   5      221.42      213.76      9.88 o 
   0   5   5     1972.74     1934.62     27.80 o 
   1   5   5     1590.61     1548.70     31.96 o 
   2   5   5        2.52        8.40      9.05 o 
   3   5   5      435.57      422.37     12.46 o 
   4   5   5      266.51      258.33     13.15 o 
   5   5   5       29.25       33.91     10.26 o 
   6   5   5      179.06      208.81     13.40 o 
   7   5   5        7.00        0.11     10.59 o 
   8   5   5       20.40       28.16     11.35 o 
   9   5   5      130.79      138.07     16.89 o 
  10   5   5       46.29       72.26     21.25 o 
  11   5   5       31.46       33.75     14.66 o 
  12   5   5       29.58       26.74     17.26 o 
  13   5   5        2.37      -19.69     19.69 o 
  14   5   5       51.96      104.50     56.32 o 
  15   5   5        1.51      -10.00     25.15 o 
 -16   6   5        7.63        8.05     19.76 o 
 -15   6   5        1.05       -0.70     18.60 o 
 -14   6   5        0.35      -21.40     24.76 o 
 -13   6   5        4.22       21.55     16.26 o 
 -12   6   5        0.01      -18.83     25.72 o 
 -11   6   5        0.88       17.63     15.94 o 
 -10   6   5       12.23       41.10     21.42 o 
  -9   6   5      288.63      280.98     19.12 o 
  -8   6   5       10.44        5.42     15.81 o 
  -7   6   5       34.18       -5.56     15.12 o 
  -6   6   5        2.79       19.65     15.35 o 
  -5   6   5      111.76       93.88     15.68 o 
  -4   6   5       95.23      102.21     15.17 o 
  -3   6   5       27.59       23.59     10.35 o 
  -2   6   5       15.49       -2.97      8.43 o 
  -1   6   5      309.31      321.14     12.87 o 
   0   6   5       10.56       10.83      8.66 o 
   1   6   5      172.57      172.74     10.97 o 
   2   6   5      156.94      178.27     10.92 o 
   3   6   5       82.33       82.44     12.28 o 
   4   6   5       44.08       40.19     10.16 o 
   5   6   5       61.61       50.92     11.01 o 
   6   6   5      167.40      183.21     19.45 o 
   7   6   5       35.25       38.63     11.55 o 
   8   6   5       54.92       69.65     16.23 o 
   9   6   5        0.03       -0.35     13.96 o 
  10   6   5       42.80       62.10     16.90 o 
  11   6   5        5.45       27.03     20.69 o 
  12   6   5       51.53       44.70     22.59 o 
  13   6   5        0.40      -16.69     22.30 o 
  14   6   5        1.28       17.94     24.70 o 
 -15   7   5       13.98       40.41     30.56 o 
 -14   7   5       43.54       72.68     20.19 o 
 -13   7   5        0.28       22.86     17.82 o 
 -12   7   5        4.17        9.07     16.98 o 
 -11   7   5        0.99       -3.11     18.72 o 
 -10   7   5       68.67       47.23     18.63 o 
  -9   7   5       32.41       50.94     19.50 o 
  -8   7   5        4.28       17.93     24.47 o 
  -7   7   5      247.50      237.45     32.97 o 
  -6   7   5      181.16      170.19     16.43 o 
  -5   7   5      178.02      197.69     20.67 o 
  -4   7   5      180.50      175.61     19.46 o 
  -3   7   5        0.05       -8.97     19.75 o 
  -2   7   5     1024.96     1054.61     30.04 o 
  -1   7   5       44.92       39.90     10.42 o 
   0   7   5      141.67      140.12     11.53 o 
   1   7   5     1027.69      972.00     31.67 o 
   2   7   5       22.90       32.25     12.50 o 
   3   7   5      368.01      396.43     18.47 o 
   4   7   5       11.31       11.84     11.59 o 
   5   7   5      105.03      107.21     12.88 o 
   6   7   5        5.20       -5.98     10.56 o 
   7   7   5      145.71      104.65     12.61 o 
   8   7   5       78.90       54.79     15.48 o 
   9   7   5       87.97       88.29     16.94 o 
  10   7   5        0.76      -23.45     23.45 o 
  11   7   5      159.94      143.48     24.92 o 
  12   7   5        3.58       33.56     33.78 o 
  13   7   5       55.27       49.74     24.01 o 
 -14   8   5        2.08       22.50     23.31 o 
 -13   8   5        2.48       31.95     44.89 o 
 -12   8   5        2.61      -12.50     49.44 o 
 -11   8   5        4.24       -1.18     21.57 o 
 -10   8   5        6.03        4.73     19.48 o 
  -9   8   5       41.63       48.79     18.84 o 
  -8   8   5      162.43      142.32     20.74 o 
  -7   8   5       58.89       71.43     14.97 o 
  -6   8   5       26.69        1.10     15.72 o 
  -5   8   5      106.08      111.38     17.76 o 
  -4   8   5       21.41      -14.09     21.53 o 
  -3   8   5       26.49       14.92     12.47 o 
  -2   8   5        1.67        9.20     14.88 o 
  -1   8   5       20.33        6.68     12.28 o 
   0   8   5        9.59       25.42     10.42 o 
   1   8   5      251.96      274.88     31.92 o 
   2   8   5       91.96       91.63     16.18 o 
   3   8   5       19.52       18.21     13.00 o 
   4   8   5      155.36      154.61     15.74 o 
   5   8   5       32.48       14.42     11.18 o 
   6   8   5      113.62      119.64     13.77 o 
   7   8   5        0.01        0.53     15.16 o 
   8   8   5       19.41       -0.09     19.37 o 
   9   8   5        0.18       -5.89     26.69 o 
  10   8   5       30.33       45.89     22.18 o 
  11   8   5       22.97       18.64     23.13 o 
  12   8   5        8.40       12.92     28.26 o 
 -13   9   5        2.63       27.13     26.91 o 
 -12   9   5       38.44       59.43     46.17 o 
 -11   9   5        2.05       23.00     32.36 o 
 -10   9   5        3.66       -6.26     22.25 o 
  -9   9   5       91.10       85.14     41.39 o 
  -8   9   5        7.94       58.21     19.24 o 
  -6   9   5       22.68       38.81     18.09 o 
  -5   9   5        9.35       25.33     21.89 o 
  -4   9   5       69.33       59.58     19.01 o 
  -3   9   5        7.86        2.83     14.08 o 
  -2   9   5       11.68        1.07     16.15 o 
  -1   9   5      107.14       90.30     14.87 o 
   0   9   5        0.26       11.49     15.74 o 
   1   9   5      140.44      121.92     14.78 o 
   2   9   5      130.18      127.95     15.73 o 
   3   9   5       38.30       49.35     12.38 o 
   4   9   5      197.88      212.38     15.41 o 
   5   9   5       19.90        2.53     14.67 o 
   6   9   5        6.55      -19.84     19.84 o 
   7   9   5       11.23       31.02     25.77 o 
   8   9   5       10.29       13.40     23.33 o 
   9   9   5        2.13       15.92     21.86 o 
  10   9   5        2.16       41.59     27.85 o 
 -11  10   5        4.04      -10.94     26.12 o 
 -10  10   5       35.77       54.38     20.11 o 
  -9  10   5       34.70       46.95     53.83 o 
  -8  10   5       67.29       75.58     21.57 o 
  -7  10   5       18.23       34.45     19.66 o 
  -6  10   5       72.44       65.79     21.92 o 
  -5  10   5       31.13       26.96     18.95 o 
  -4  10   5        9.50      -15.23     15.23 o 
  -3  10   5      133.89      164.49     18.36 o 
  -2  10   5        3.05       -5.15     16.26 o 
  -1  10   5        3.78        3.76     17.45 o 
   0  10   5      190.24      195.61     21.66 o 
   1  10   5       14.63        2.72     20.75 o 
   2  10   5      354.20      363.08     25.16 o 
   3  10   5        5.40       17.60     13.63 o 
   4  10   5        3.15       32.82     19.50 o 
   5  10   5        0.10        4.73     22.31 o 
   6  10   5       21.82       62.13     23.65 o 
   7  10   5        2.90       47.65     49.20 o 
   8  10   5       23.06       19.11     26.55 o 
  -8  11   5        0.00       35.73     22.32 o 
  -7  11   5        6.12       13.71     32.66 o 
  -6  11   5       11.19       10.30     48.67 o 
  -5  11   5        0.39      -21.31     21.31 o 
  -4  11   5        1.47       25.20     16.70 o 
  -3  11   5        2.61       -3.67     17.06 o 
  -2  11   5       19.72       31.80     19.11 o 
  -1  11   5       21.92       11.21     19.50 o 
   0  11   5        7.46       43.80     19.91 o 
   1  11   5        1.19       11.39     19.44 o 
   2  11   5       21.90       24.09     16.08 o 
   3  11   5        7.89       21.82     46.91 o 
   4  11   5        2.24       31.23     33.89 o 
   5  11   5        9.14       40.72     26.53 o 
   6  11   5       31.58       58.97     27.69 o 
  -3  12   5       54.48       58.58     21.11 o 
  -2  12   5        5.82       14.79     32.56 o 
  -1  12   5      110.06      143.07     35.34 o 
   0  12   5       28.18       16.02     21.81 o 
   1  12   5        0.05        6.06     21.46 o 
 -18   0   6        7.91       40.37     37.09 o 
 -17   0   6       82.02       88.62     32.41 o 
 -16   0   6      284.32      266.63     40.74 o 
 -15   0   6       13.60       19.16     26.43 o 
 -14   0   6        6.71       -2.99     23.39 o 
 -13   0   6      283.10      231.53     32.38 o 
 -12   0   6       77.82       89.68     16.62 o 
 -11   0   6      564.93      585.23     25.06 o 
 -10   0   6     1096.83     1230.56     34.34 o 
  -9   0   6     3098.32     3016.60     43.35 o 
  -8   0   6      205.11      228.25     10.97 o 
  -7   0   6     1587.25     1641.33     35.25 o 
  -6   0   6     6386.33     7107.51     80.37 o 
  -5   0   6      377.27      434.21     12.25 o 
  -4   0   6        5.24        8.40      7.85 o 
  -3   0   6      503.92      500.49     14.57 o 
  -2   0   6      253.62      245.33     10.01 o 
  -1   0   6     2068.50     2288.63     32.03 o 
   0   0   6     3022.09     2952.86     64.21 o 
   1   0   6     1189.24     1406.93     67.85 o 
   2   0   6       23.64       21.41      9.61 o 
   3   0   6       67.64       60.56     17.83 o 
   4   0   6     2813.93     2674.05     46.89 o 
   5   0   6       12.92        2.28      9.91 o 
   6   0   6      334.91      296.06     16.29 o 
   7   0   6       83.45       80.65     18.98 o 
   8   0   6       32.40       52.29     24.53 o 
   9   0   6      663.52      613.13     42.06 o 
  10   0   6       80.58       87.06     28.61 o 
  11   0   6        4.24        9.44     26.40 o 
  12   0   6      115.03      104.47     30.84 o 
  13   0   6        2.29        0.63     25.20 o 
  14   0   6       39.24       53.05     33.71 o 
  15   0   6       15.52       44.63     34.55 o 
  16   0   6       23.42       32.86     38.44 o 
 -18   1   6        4.56       12.95     23.39 o 
 -17   1   6       11.25       79.56     23.62 o 
 -16   1   6       25.46       15.33     25.75 o 
 -15   1   6        4.11       -9.60     20.40 o 
 -14   1   6      359.23      386.08     29.09 o 
 -13   1   6        0.60       -0.77     14.02 o 
 -12   1   6      108.00      110.65     15.11 o 
 -11   1   6        0.61       -8.59     12.79 o 
 -10   1   6      626.74      631.22     17.63 o 
  -9   1   6      136.38      138.10     10.16 o 
  -8   1   6      150.73      177.15      7.96 o 
  -7   1   6       62.59       71.47      6.10 o 
  -6   1   6      860.29      979.56     13.29 o 
  -5   1   6      404.49      392.34      8.33 o 
  -4   1   6        3.90       -1.21      4.26 o 
  -3   1   6     1599.63     1596.12     17.61 o 
  -2   1   6      633.94      619.49     10.20 o 
  -1   1   6     3474.58     3710.15     32.77 o 
   0   1   6     2388.63     2499.23     30.11 o 
   1   1   6      753.96      849.40     19.43 o 
   2   1   6       48.38       80.20     10.06 o 
   3   1   6      649.44      692.59     19.22 o 
   4   1   6       47.26       60.87      9.57 o 
   5   1   6      286.62      250.39      9.96 o 
   6   1   6      304.83      281.73     15.37 o 
   7   1   6       82.17       69.65     13.37 o 
   8   1   6       50.62       30.72     12.54 o 
   9   1   6      102.79       65.12     14.40 o 
  10   1   6       92.84       34.37     27.93 o 
  11   1   6       29.92       23.54     21.86 o 
  12   1   6        7.54       13.75     20.00 o 
  13   1   6        0.01        1.40     19.46 o 
  14   1   6        4.27        0.31     22.00 o 
  15   1   6        0.94       10.98     24.17 o 
  16   1   6        4.57      -16.93     26.58 o 
 -18   2   6       19.17       17.69     23.67 o 
 -17   2   6        9.17      -13.81     21.33 o 
 -16   2   6        4.09      -10.05     22.04 o 
 -15   2   6       66.51       76.52     16.86 o 
 -14   2   6        2.36      -10.03     14.81 o 
 -13   2   6        6.82        9.56     14.82 o 
 -12   2   6       69.85       91.82     15.90 o 
 -11   2   6      259.41      268.91     28.64 o 
 -10   2   6        0.21       10.02     11.85 o 
  -9   2   6      403.73      381.18     18.36 o 
  -8   2   6       65.60       88.99     12.87 o 
  -7   2   6     1067.45     1045.21     16.35 o 
  -6   2   6      102.15       84.91      5.39 o 
  -5   2   6      263.44      240.25      7.02 o 
  -4   2   6      350.68      344.40      9.28 o 
  -3   2   6       71.24       81.70      6.05 o 
  -2   2   6        3.09       -0.90      8.98 o 
  -1   2   6       89.65      110.66      6.87 o 
   0   2   6     4813.77     5046.85     52.22 o 
   1   2   6     1847.94     1999.62     32.41 o 
   2   2   6     3507.70     3584.15     49.48 o 
   3   2   6      364.95      402.40     15.35 o 
   4   2   6       57.27       65.96      8.65 o 
   5   2   6        6.55       23.92      8.92 o 
   6   2   6        4.67       -8.34     10.53 o 
   7   2   6      131.69      120.22     14.02 o 
   8   2   6       14.49       19.65     13.45 o 
   9   2   6        2.36      -10.85     13.07 o 
  10   2   6      186.75      174.29     16.82 o 
  11   2   6       13.22       23.82     18.22 o 
  12   2   6      124.32      137.23     25.57 o 
  13   2   6        0.09       19.28     18.64 o 
  14   2   6        1.91       43.27     23.33 o 
  15   2   6        7.25       13.70     25.23 o 
  16   2   6        1.75        3.56     26.00 o 
 -18   3   6        2.00       53.93     26.64 o 
 -17   3   6        4.38       -6.86     24.08 o 
 -16   3   6      144.18      162.00     20.20 o 
 -15   3   6       74.92       48.55     16.76 o 
 -14   3   6      117.99      124.12     17.69 o 
 -13   3   6       21.47       -2.64     13.90 o 
 -12   3   6      143.47      152.80     16.38 o 
 -11   3   6      273.76      241.24     18.23 o 
 -10   3   6      553.74      543.62     28.34 o 
  -9   3   6      137.84      121.67     15.83 o 
  -8   3   6      954.63      994.86     26.86 o 
  -7   3   6      698.20      661.40     17.85 o 
  -6   3   6      198.25      197.12     16.71 o 
  -5   3   6      527.81      506.39     19.20 o 
  -4   3   6     1188.94     1172.89     18.01 o 
  -3   3   6      168.45      156.83      7.45 o 
  -2   3   6      278.50      262.26      9.50 o 
  -1   3   6     1323.38     1219.21     21.86 o 
   0   3   6      448.00      418.60     13.01 o 
   1   3   6       73.01       72.12      9.67 o 
   2   3   6      827.47      930.92     21.86 o 
   3   3   6       51.26       48.94     10.81 o 
   4   3   6       59.49       92.25     11.75 o 
   5   3   6      635.80      661.45     17.69 o 
   6   3   6        3.53        3.34      9.52 o 
   7   3   6        3.73       -6.30     12.68 o 
   8   3   6      586.54      570.15     25.38 o 
   9   3   6        9.18       18.50     13.63 o 
  10   3   6       74.66       96.05     19.30 o 
  11   3   6       21.68       13.86     14.29 o 
  12   3   6       17.69       30.52     21.66 o 
  13   3   6       22.84       20.80     20.95 o 
  14   3   6       58.63       99.06     23.66 o 
  15   3   6       21.63       11.84     34.10 o 
 -17   4   6        8.44      -11.54     34.61 o 
 -16   4   6        7.06       37.85     24.92 o 
 -15   4   6       47.00       62.71     18.52 o 
 -14   4   6       14.03       -5.73     16.72 o 
 -13   4   6       20.97       42.79     15.73 o 
 -12   4   6        0.39       10.69     14.63 o 
 -11   4   6       46.75       67.15     16.49 o 
 -10   4   6      152.45      167.97     16.86 o 
  -9   4   6       72.65       46.35     14.30 o 
  -8   4   6       37.46       45.59     13.13 o 
  -7   4   6      278.22      275.82     13.93 o 
  -6   4   6       13.76        8.18     11.16 o 
  -5   4   6      312.67      321.24     12.79 o 
  -4   4   6      247.15      278.37      9.76 o 
  -3   4   6        0.03       10.99      6.73 o 
  -2   4   6       48.95       51.52      7.53 o 
  -1   4   6      201.40      199.14      9.28 o 
   0   4   6        1.63       -0.13      6.55 o 
   1   4   6      395.22      421.71     11.53 o 
   2   4   6       45.17       48.89      9.87 o 
   3   4   6        0.37       -8.85      8.85 o 
   4   4   6       15.52        0.37     10.12 o 
   5   4   6        0.20        9.08      9.99 o 
   6   4   6       49.74       39.41     10.65 o 
   7   4   6        5.48       12.71     10.69 o 
   8   4   6       44.87       29.31     13.36 o 
   9   4   6       20.71       23.56     16.25 o 
  10   4   6      132.06      146.77     31.81 o 
  11   4   6      215.29      222.66     25.70 o 
  12   4   6        8.31       38.19     16.29 o 
  13   4   6       35.23       45.52     19.91 o 
  14   4   6       35.46       40.56     37.18 o 
  15   4   6       10.87       60.35     34.10 o 
 -17   5   6        1.36      -10.51     22.21 o 
 -16   5   6       15.74      -13.09     20.01 o 
 -15   5   6        7.45       11.45     18.64 o 
 -14   5   6       17.06       10.62     19.52 o 
 -13   5   6       17.82       29.94     16.60 o 
 -12   5   6      115.63      135.22     20.42 o 
 -11   5   6      381.77      338.41     20.88 o 
 -10   5   6      270.46      237.88     19.01 o 
  -9   5   6       49.18       24.70     13.44 o 
  -8   5   6      547.07      556.19     23.15 o 
  -7   5   6        3.58       -9.90      9.90 o 
  -6   5   6      250.37      258.07     19.74 o 
  -5   5   6      836.13      830.98     29.64 o 
  -4   5   6      876.57      832.67     26.52 o 
  -3   5   6       33.04       24.61      7.72 o 
  -2   5   6      588.13      589.33     15.04 o 
  -1   5   6        0.74        7.44      7.32 o 
   0   5   6        3.68        7.08      7.35 o 
   1   5   6       21.81       31.79      8.06 o 
   2   5   6        1.32       -9.28      9.28 o 
   3   5   6      120.27      114.22     12.53 o 
   4   5   6       11.65        2.74     12.80 o 
   5   5   6      120.73      136.91     12.55 o 
   6   5   6        9.44      -10.17     10.42 o 
   7   5   6       82.94       75.21     12.44 o 
   8   5   6        1.20       -9.37     11.09 o 
   9   5   6       44.27       29.79     15.65 o 
  10   5   6      128.61      141.30     18.03 o 
  11   5   6        4.58        9.59     17.52 o 
  12   5   6       70.59       86.13     17.72 o 
  13   5   6       16.21       44.09     21.44 o 
  14   5   6        4.72       -9.96     22.32 o 
 -16   6   6       17.59       58.79     44.03 o 
 -15   6   6       60.20       84.61     21.35 o 
 -14   6   6       13.48       -2.51     16.74 o 
 -13   6   6       74.11      116.28     24.93 o 
 -12   6   6       95.56       89.15     19.98 o 
 -11   6   6      329.21      331.92     21.66 o 
 -10   6   6      270.31      273.03     20.15 o 
  -9   6   6      743.40      757.18     29.02 o 
  -8   6   6      225.61      177.85     20.84 o 
  -7   6   6       74.33       76.44     17.54 o 
  -6   6   6       12.96        8.06     18.47 o 
  -5   6   6      432.12      471.61     30.58 o 
  -4   6   6       50.87       23.55     11.47 o 
  -3   6   6      145.19      156.73     13.29 o 
  -2   6   6        3.00       -4.51     16.93 o 
  -1   6   6       77.55       84.37      9.56 o 
   0   6   6      590.08      549.30     15.88 o 
   1   6   6        6.79        6.72     10.27 o 
   2   6   6      195.01      196.32     14.96 o 
   3   6   6        0.73        5.47     10.85 o 
   4   6   6      115.13      128.48     14.32 o 
   5   6   6        4.97       -3.93     10.82 o 
   6   6   6       44.28       43.09     10.90 o 
   7   6   6       52.66       45.55     11.46 o 
   8   6   6        6.11       31.03     16.02 o 
   9   6   6       54.22       62.85     13.34 o 
  10   6   6        0.60        9.40     16.09 o 
  11   6   6       51.31       64.03     17.51 o 
  12   6   6        0.45        5.34     33.52 o 
  13   6   6      176.21      171.88     36.66 o 
 -15   7   6       10.18       19.45     21.85 o 
 -14   7   6       15.57       29.73     19.30 o 
 -13   7   6        1.81        9.43     18.37 o 
 -12   7   6       15.52       17.10     18.26 o 
 -11   7   6       15.94       -8.54     20.37 o 
 -10   7   6      105.87       80.70     19.97 o 
  -9   7   6       54.70       21.44     16.97 o 
  -8   7   6        1.15       -8.61     13.38 o 
  -7   7   6       89.58       71.88     25.20 o 
  -6   7   6        0.02      -16.91     19.24 o 
  -5   7   6       31.96       30.18     22.99 o 
  -4   7   6       11.60       14.74     12.28 o 
  -3   7   6       42.52       38.55     12.77 o 
  -2   7   6       49.96       62.23     12.31 o 
  -1   7   6       68.69       61.27     10.62 o 
   0   7   6      466.31      475.01     19.00 o 
   1   7   6       88.97       82.21     14.06 o 
   2   7   6       50.30       54.57     14.30 o 
   3   7   6       31.02       22.60     12.63 o 
   4   7   6       22.69       21.46     13.00 o 
   5   7   6       14.18       21.69     10.72 o 
   6   7   6        4.42       -1.53     10.52 o 
   7   7   6        3.28        7.73     11.58 o 
   8   7   6        8.29      -16.71     16.71 o 
   9   7   6       19.41       45.42     18.52 o 
  10   7   6        7.71       26.56     30.94 o 
  11   7   6       53.60       44.66     22.94 o 
  12   7   6       50.48       52.05     23.39 o 
 -14   8   6        0.44      -11.62     26.75 o 
 -13   8   6      248.74      255.48     31.32 o 
 -12   8   6        4.00       21.55     24.04 o 
 -11   8   6      112.65      153.66     64.26 o 
 -10   8   6      168.55      150.78     23.13 o 
  -9   8   6       11.14       11.48     15.44 o 
  -8   8   6        1.63       13.21     17.82 o 
  -7   8   6      287.17      275.55     24.42 o 
  -6   8   6      150.40      145.63     20.14 o 
  -5   8   6      267.23      242.38     21.90 o 
  -4   8   6        0.09        0.70     12.07 o 
  -3   8   6       30.58       25.96     12.04 o 
  -2   8   6      261.46      273.88     17.33 o 
  -1   8   6        4.38       18.97     16.66 o 
   0   8   6       22.30       -2.22     14.68 o 
   1   8   6      153.24      149.49     20.34 o 
   2   8   6        4.68        5.74     16.27 o 
   3   8   6        3.37        9.39     17.52 o 
   4   8   6       32.56       36.82     11.19 o 
   5   8   6        5.27        9.18     11.55 o 
   6   8   6       82.14       83.03     13.90 o 
   7   8   6       23.02       26.74     16.86 o 
   8   8   6       26.01       41.91     19.81 o 
   9   8   6       13.22       13.48     31.80 o 
  10   8   6       62.36       49.02     23.27 o 
  11   8   6        7.26        9.39     24.34 o 
 -12   9   6        9.55        9.60     30.27 o 
 -11   9   6       13.12       11.56     25.67 o 
 -10   9   6       90.37       66.48     17.51 o 
  -9   9   6       35.24       54.16     29.53 o 
  -8   9   6       31.45       41.71     20.19 o 
  -7   9   6       97.23       89.65     21.30 o 
  -6   9   6      117.83      117.79     20.17 o 
  -5   9   6       32.15       35.50     18.72 o 
  -4   9   6      103.56       87.29     15.24 o 
  -3   9   6        2.16        7.31     13.04 o 
  -2   9   6        9.70      -16.41     16.56 o 
  -1   9   6       73.13       85.40     44.45 o 
   0   9   6       57.86       61.23     17.42 o 
   1   9   6        7.17       14.35     20.85 o 
   2   9   6       29.31       16.80     13.45 o 
   3   9   6        0.84       -7.47     23.13 o 
   4   9   6       26.46       47.60     12.90 o 
   5   9   6       19.82       31.80     18.97 o 
   6   9   6       90.26       72.06     17.91 o 
   7   9   6       15.49       56.34     18.98 o 
   8   9   6       43.39       50.80     21.98 o 
   9   9   6       18.59       44.59     26.25 o 
  10   9   6       15.06       13.60     31.50 o 
 -10  10   6        8.32       10.45     24.90 o 
  -9  10   6        4.00       12.87     28.61 o 
  -8  10   6        0.41       -6.51     31.38 o 
  -7  10   6       17.30       49.28     21.74 o 
  -6  10   6        9.36       36.42     20.16 o 
  -5  10   6        2.90       23.41     16.29 o 
  -4  10   6       61.42       59.57     19.36 o 
  -3  10   6        0.08       -9.72     18.69 o 
  -2  10   6        7.87       -0.25     16.76 o 
  -1  10   6       10.12       -3.73     15.87 o 
   0  10   6      163.39      143.73     31.22 o 
   1  10   6        6.91        0.44     17.27 o 
   2  10   6        7.97       37.65     52.01 o 
   3  10   6      142.99      138.96     17.72 o 
   4  10   6        7.36        2.29     13.69 o 
   5  10   6       91.20       98.10     19.94 o 
   6  10   6        3.53        2.95     24.94 o 
   7  10   6       34.30       81.08     24.79 o 
   8  10   6        6.80       27.34     42.28 o 
  -8  11   6        7.76       -5.19     35.30 o 
  -7  11   6       47.19       54.92     22.70 o 
  -6  11   6        0.62       14.87     17.10 o 
  -5  11   6       85.36      103.32     22.13 o 
  -4  11   6        4.06        5.34     20.20 o 
  -3  11   6       35.95       58.12     20.62 o 
  -2  11   6       11.11       -4.02     18.21 o 
  -1  11   6       30.77       69.51     20.19 o 
   0  11   6       66.45      120.30     21.90 o 
   1  11   6      101.62       98.72     22.21 o 
   2  11   6       52.56       49.01     17.54 o 
   3  11   6       53.48       47.75     24.35 o 
   4  11   6        5.70       36.45     30.42 o 
   5  11   6        0.60      -31.80     31.80 o 
 -18   1   7       78.69       83.89     27.19 o 
 -17   1   7       30.16       51.61     22.81 o 
 -16   1   7       20.73       14.62     41.23 o 
 -15   1   7        0.13        1.56     29.16 o 
 -14   1   7       10.69       21.46     20.71 o 
 -13   1   7        1.03      -10.71     13.65 o 
 -12   1   7       22.18       35.99     15.05 o 
 -11   1   7      185.76      202.43     16.90 o 
 -10   1   7      173.49      154.44     15.72 o 
  -9   1   7      391.05      352.30     13.75 o 
  -8   1   7      511.21      490.70     10.56 o 
  -7   1   7      992.12      989.99     14.32 o 
  -6   1   7      510.99      528.53     10.28 o 
  -5   1   7       22.52       25.86      5.29 o 
  -4   1   7      498.28      500.88     11.89 o 
  -3   1   7      191.50      180.48      7.34 o 
  -2   1   7        2.11        6.46      4.96 o 
  -1   1   7      178.67      183.94      8.14 o 
   0   1   7        2.29        4.03      9.90 o 
   1   1   7       10.84       -8.33      8.33 o 
   2   1   7     1428.00     1315.94     27.23 o 
   3   1   7      106.94      136.99     27.41 o 
   4   1   7     1492.81     1413.55     24.44 o 
   5   1   7      218.41      234.71     14.42 o 
   6   1   7      952.61      934.18     25.30 o 
   7   1   7      378.10      343.32     17.99 o 
   8   1   7       12.08        5.31     18.18 o 
   9   1   7       45.47       30.77     18.82 o 
  10   1   7        7.64       22.24     18.24 o 
  11   1   7       37.01       42.36     24.49 o 
  12   1   7       26.14       23.88     28.71 o 
  13   1   7        0.85       14.05     22.18 o 
  14   1   7        2.06      -23.82     23.82 o 
  15   1   7        1.29      -12.45     38.16 o 
 -18   2   7       13.55       35.60     25.70 o 
 -17   2   7       37.54       53.56     23.19 o 
 -16   2   7        3.77      -10.91     21.23 o 
 -15   2   7       43.04       31.06     27.10 o 
 -14   2   7       10.95       29.44     15.27 o 
 -13   2   7      105.18      102.29     15.90 o 
 -12   2   7        0.11       -2.61     17.78 o 
 -11   2   7      163.85      170.26     16.35 o 
 -10   2   7      184.05      182.10     16.44 o 
  -9   2   7       79.74       71.52     12.87 o 
  -8   2   7       35.56       35.48      9.13 o 
  -7   2   7      127.27      107.98      7.73 o 
  -6   2   7      172.58      168.54      7.10 o 
  -5   2   7        2.79        0.98      5.02 o 
  -4   2   7      143.99      145.70      7.51 o 
  -3   2   7      363.26      417.21     10.73 o 
  -2   2   7      362.86      397.03     10.31 o 
  -1   2   7      358.90      359.94     11.67 o 
   0   2   7        4.28       -1.14      7.52 o 
   1   2   7     1012.38      964.47     25.04 o 
   2   2   7      705.12      608.15     18.58 o 
   3   2   7      135.30      126.38     12.31 o 
   4   2   7       26.70       55.17     20.54 o 
   5   2   7       22.97        5.39     16.72 o 
   6   2   7      386.69      378.66     20.19 o 
   7   2   7      510.38      502.23     30.55 o 
   8   2   7       44.83       31.25     14.35 o 
   9   2   7       67.35       64.57     14.46 o 
  10   2   7      246.75      263.11     24.51 o 
  11   2   7       16.00       34.61     19.48 o 
  12   2   7        0.01      -18.59     18.59 o 
  13   2   7       51.97       76.91     23.27 o 
  14   2   7        3.46       46.59     26.99 o 
  15   2   7        2.13        7.65     26.70 o 
 -18   3   7        5.19       12.20     39.63 o 
 -17   3   7        4.30       34.81     43.09 o 
 -16   3   7        3.64       14.85     20.66 o 
 -15   3   7       10.62       23.00     16.32 o 
 -14   3   7       15.19       44.11     20.38 o 
 -13   3   7        0.27       12.84     14.37 o 
 -12   3   7      135.05      129.83     18.70 o 
 -11   3   7       63.45       54.95     16.53 o 
 -10   3   7        0.70       -2.52     17.42 o 
  -9   3   7      146.70      136.13     13.17 o 
  -8   3   7        4.79       -2.83     16.04 o 
  -7   3   7      129.39      105.78     10.28 o 
  -6   3   7       58.81       46.51      9.25 o 
  -5   3   7      207.62      197.72      9.65 o 
  -4   3   7      163.87      161.27     10.13 o 
  -3   3   7       74.29       67.76      7.85 o 
  -2   3   7      494.02      477.25     12.70 o 
  -1   3   7       31.93       54.63      7.44 o 
   0   3   7      692.90      656.45     14.14 o 
   1   3   7      849.12      826.76     21.08 o 
   2   3   7      130.91      128.87     12.34 o 
   3   3   7       34.96       52.70     12.09 o 
   4   3   7      531.33      561.22     20.30 o 
   5   3   7      198.99      209.91     17.45 o 
   6   3   7       43.93       51.77     11.54 o 
   7   3   7       23.15       14.12     12.68 o 
   8   3   7      101.20      136.57     24.29 o 
   9   3   7       65.72       60.30     14.76 o 
  10   3   7       63.43       51.43     14.72 o 
  11   3   7       10.96       -0.34     18.85 o 
  12   3   7      153.38      152.85     24.94 o 
  13   3   7        0.39        0.52     23.43 o 
  14   3   7       28.90       72.25     26.15 o 
  15   3   7        3.04        8.55     26.99 o 
 -17   4   7      104.78      124.21     30.96 o 
 -16   4   7        7.41      -15.95     22.83 o 
 -15   4   7      110.66      129.75     20.13 o 
 -14   4   7        6.87       -7.11     19.06 o 
 -13   4   7      222.63      223.70     24.46 o 
 -12   4   7       93.16      111.13     22.87 o 
 -11   4   7      292.36      263.79     19.08 o 
 -10   4   7      512.46      437.01     30.64 o 
  -9   4   7      197.40      180.85     14.40 o 
  -8   4   7       50.48       53.70     12.87 o 
  -7   4   7       16.43       16.37     11.20 o 
  -6   4   7      132.54      139.75     11.32 o 
  -5   4   7       50.77       59.80     10.75 o 
  -4   4   7      737.25      724.47     15.69 o 
  -3   4   7      550.22      565.79     14.24 o 
  -2   4   7     1523.43     1514.82     23.87 o 
  -1   4   7      742.64      729.12     16.06 o 
   0   4   7      458.47      476.34     13.03 o 
   1   4   7      645.88      701.72     16.20 o 
   2   4   7      139.04      149.81     13.76 o 
   3   4   7      140.74      135.27     13.56 o 
   4   4   7        3.25       10.12     11.40 o 
   5   4   7       41.60       46.95     10.73 o 
   6   4   7        0.87       -5.50     11.26 o 
   7   4   7       44.54       44.37     12.07 o 
   8   4   7       16.48        8.99     13.66 o 
   9   4   7       43.42      102.56     22.25 o 
  10   4   7        0.73        0.72     20.31 o 
  11   4   7        8.38        8.84     20.13 o 
  12   4   7      164.43      175.12     24.88 o 
  13   4   7        3.17       33.36     24.21 o 
  14   4   7       46.26       76.60     47.36 o 
 -17   5   7        0.07       26.02     22.44 o 
 -16   5   7      180.50      218.90     24.32 o 
 -15   5   7       19.98      -19.40     19.40 o 
 -14   5   7        0.30       -1.53     17.73 o 
 -13   5   7       29.41       55.65     17.72 o 
 -12   5   7       50.58       63.99     16.16 o 
 -11   5   7       83.90       85.19     16.17 o 
 -10   5   7        7.27        8.43     13.33 o 
  -9   5   7       49.02       50.84     13.29 o 
  -8   5   7       60.48       47.87     14.56 o 
  -7   5   7      104.44      114.10     14.87 o 
  -6   5   7        2.19       11.09     11.27 o 
  -5   5   7        0.07      -10.25     10.25 o 
  -4   5   7      213.90      235.65     14.97 o 
  -3   5   7      301.27      270.50     13.49 o 
  -2   5   7      128.46      121.10      9.78 o 
  -1   5   7      642.05      637.94     16.13 o 
   0   5   7      326.50      283.31     11.80 o 
   1   5   7       46.48       35.29     10.66 o 
   2   5   7      281.04      274.10     17.51 o 
   3   5   7       39.71       35.45     11.97 o 
   4   5   7      313.35      299.73     17.43 o 
   5   5   7        4.31       -9.15     10.04 o 
   6   5   7       15.30       21.65     11.23 o 
   7   5   7        3.45       -6.41     12.37 o 
   8   5   7       34.24       17.04     11.78 o 
   9   5   7        4.36       23.41     14.92 o 
  10   5   7        0.03      -16.24     16.24 o 
  11   5   7        7.57       23.61     17.85 o 
  12   5   7       11.62       54.37     19.67 o 
  13   5   7       36.54      106.06     26.27 o 
  14   5   7        9.02       74.71     38.90 o 
 -16   6   7        2.35       15.78     19.94 o 
 -15   6   7        0.87      -11.29     31.66 o 
 -14   6   7       52.92       51.46     20.18 o 
 -13   6   7       10.83       25.97     21.89 o 
 -12   6   7        1.24      -14.24     15.99 o 
 -11   6   7       86.88      110.95     62.13 o 
 -10   6   7       24.50       32.05     16.30 o 
  -9   6   7      156.67      152.41     16.71 o 
  -8   6   7        1.06       24.28     18.13 o 
  -7   6   7        7.84       19.58     17.29 o 
  -6   6   7      137.89      142.52     14.48 o 
  -5   6   7        4.67       -3.43     19.53 o 
  -4   6   7       41.53       57.30     15.03 o 
  -3   6   7        8.93       10.27     10.63 o 
  -2   6   7       32.14       37.32     12.79 o 
  -1   6   7       11.93       10.66      9.44 o 
   0   6   7       10.33        8.43     10.28 o 
   1   6   7      136.39      118.13     13.66 o 
   2   6   7      211.61      205.31     14.80 o 
   3   6   7        3.12       -7.28     13.22 o 
   4   6   7        0.03      -10.88     10.88 o 
   5   6   7        1.72       -9.27     10.13 o 
   6   6   7      113.79      105.09     12.45 o 
   7   6   7        2.92        6.02     15.74 o 
   8   6   7       11.42        5.05     12.01 o 
   9   6   7        4.99       17.06     12.96 o 
  10   6   7        3.00        8.00     16.74 o 
  11   6   7       13.85       39.33     23.20 o 
  12   6   7        0.12       43.24     60.65 o 
  13   6   7       12.55       24.91     24.91 o 
 -15   7   7        3.21      -13.00     21.25 o 
 -14   7   7        4.61       -3.78     19.47 o 
 -13   7   7      121.32      129.33     19.93 o 
 -12   7   7        1.64        1.60     16.77 o 
 -11   7   7       58.45       97.04     20.94 o 
 -10   7   7       29.36       35.54     15.40 o 
  -9   7   7       70.79       85.55     20.91 o 
  -8   7   7      100.92      103.91     18.03 o 
  -7   7   7        5.73       27.97     19.75 o 
  -6   7   7      101.46       58.13     13.31 o 
  -5   7   7       33.62       39.60     13.74 o 
  -4   7   7       69.84       71.54     13.89 o 
  -3   7   7       50.40       55.65     12.68 o 
  -2   7   7      191.08      203.73     15.43 o 
  -1   7   7       18.50       10.04     14.09 o 
   0   7   7      363.94      345.89     17.87 o 
   1   7   7       57.10       58.15     13.28 o 
   2   7   7     1193.80     1216.24     31.07 o 
   3   7   7        0.06       -5.68     11.20 o 
   4   7   7       71.66       72.43     21.79 o 
   5   7   7       12.76       -0.92     12.44 o 
   6   7   7      161.10      190.44     14.67 o 
   7   7   7       12.38        4.35     13.03 o 
   8   7   7       54.17       83.31     14.32 o 
   9   7   7        5.44        9.58     17.23 o 
  10   7   7       16.52       41.43     18.01 o 
  11   7   7        0.00       28.38     21.69 o 
  12   7   7        2.07       15.04     22.13 o 
 -14   8   7        3.19       13.18     24.78 o 
 -13   8   7        1.00       -0.27     22.66 o 
 -12   8   7       28.70       28.56     19.55 o 
 -11   8   7       20.28       90.75     23.27 o 
 -10   8   7       21.63      -14.22     20.81 o 
  -9   8   7        4.62       17.34     55.91 o 
  -8   8   7        0.21      -12.97     18.97 o 
  -7   8   7       39.73       34.38     17.75 o 
  -6   8   7        5.28       11.84     13.75 o 
  -5   8   7       87.93       77.26     13.62 o 
  -4   8   7        2.14        4.49     16.33 o 
  -3   8   7        4.01       -6.80     12.02 o 
  -2   8   7      120.85      123.67     19.01 o 
  -1   8   7       29.65        8.92     14.29 o 
   0   8   7        8.60       -4.37     19.46 o 
   1   8   7      404.03      439.27     20.97 o 
   2   8   7      132.03      100.15     15.26 o 
   3   8   7      190.32      171.78     16.40 o 
   4   8   7        1.82        3.63     11.73 o 
   5   8   7      164.57      182.80     16.25 o 
   6   8   7        0.02       13.28     15.53 o 
   7   8   7       31.88       41.97     14.12 o 
   8   8   7        2.64      -14.09     18.34 o 
   9   8   7       23.27       46.79     39.77 o 
  10   8   7        1.18        5.95     28.00 o 
  11   8   7        1.04        5.43     37.33 o 
 -12   9   7        0.02       29.14     40.24 o 
 -11   9   7       37.01       48.72     25.10 o 
 -10   9   7        7.54       40.68     22.65 o 
  -9   9   7        9.27       59.74     21.35 o 
  -8   9   7        5.77       11.51     26.74 o 
  -7   9   7        1.97       21.31     15.97 o 
  -6   9   7       37.94       10.87     18.62 o 
  -5   9   7        5.20        6.93     16.73 o 
  -4   9   7        5.39       30.25     16.19 o 
  -3   9   7       85.67       73.83     17.27 o 
  -2   9   7       26.33       19.51     26.72 o 
  -1   9   7      102.61       88.42     16.89 o 
   0   9   7      137.87      144.10     19.16 o 
   1   9   7        2.36       -3.16     16.92 o 
   2   9   7       46.94       57.44     17.02 o 
   3   9   7       33.76       36.85     15.67 o 
   4   9   7        0.03        8.43     13.04 o 
   5   9   7        7.45       24.68     13.72 o 
   6   9   7        0.59       11.84     18.09 o 
   7   9   7        5.83      -17.99     17.99 o 
   8   9   7        1.02        4.52     24.53 o 
   9   9   7        0.40        7.48     38.08 o 
 -10  10   7       11.95       35.67     38.44 o 
  -9  10   7        7.52       28.61     27.72 o 
  -8  10   7       27.69       36.99     34.76 o 
  -7  10   7       17.27        9.14     21.35 o 
  -6  10   7        7.20       22.81     17.21 o 
  -5  10   7        2.22      -10.10     18.57 o 
  -4  10   7        8.69       19.47     20.71 o 
  -3  10   7        5.00        0.18     17.53 o 
  -2  10   7       22.04       39.34     18.54 o 
  -1  10   7       12.61       -3.80     19.58 o 
   0  10   7       16.84       39.80     24.06 o 
   1  10   7       45.32       38.15     19.64 o 
   2  10   7       41.16       47.93     47.01 o 
   3  10   7      203.14      234.41     20.72 o 
   4  10   7       29.16       11.03     15.77 o 
   5  10   7       80.69      135.04     20.15 o 
   6  10   7       57.92       71.50     26.80 o 
   7  10   7       58.70       55.84     28.22 o 
  -7  11   7        0.70      -18.61     18.61 o 
  -6  11   7        1.09       15.42     20.77 o 
  -5  11   7        0.61       12.70     21.11 o 
  -4  11   7        4.39        1.73     20.91 o 
  -3  11   7        8.95       23.35     19.13 o 
  -2  11   7       30.65       10.29     20.98 o 
  -1  11   7        2.20       -8.75     18.70 o 
   0  11   7       63.93       47.47     19.12 o 
   1  11   7       10.93       59.00     21.84 o 
   2  11   7        8.78        9.27     32.15 o 
   3  11   7        9.95       21.07     23.14 o 
   4  11   7        0.37       15.86     49.38 o 
 -18   0   8       28.55       49.79     41.34 o 
 -17   0   8       36.05       18.56     35.73 o 
 -16   0   8       34.97       63.40     31.05 o 
 -15   0   8      116.47      121.88     37.18 o 
 -14   0   8      327.82      284.10     39.47 o 
 -13   0   8       54.79       42.15     29.63 o 
 -12   0   8      191.85      135.24     32.44 o 
 -11   0   8      114.29       80.45     27.10 o 
 -10   0   8      297.59      257.15     33.68 o 
  -9   0   8      111.96       98.80     10.80 o 
  -8   0   8       36.33       38.99      9.23 o 
  -7   0   8     2123.34     2278.72     35.26 o 
  -6   0   8      986.49      973.94     20.83 o 
  -5   0   8       41.16       64.90     12.40 o 
  -4   0   8      342.28      426.90     17.07 o 
  -3   0   8      258.82      336.03     13.20 o 
  -2   0   8       44.33       45.68      8.59 o 
  -1   0   8     1245.04     1497.27     29.96 o 
   0   0   8      447.48      499.92     20.13 o 
   1   0   8      379.06      382.78     18.42 o 
   2   0   8       50.36       35.17     11.93 o 
   3   0   8      210.45      233.46     28.42 o 
   4   0   8      248.03      241.51     15.82 o 
   5   0   8      724.19      666.87     41.85 o 
   6   0   8     2353.90     2102.90     75.89 o 
   7   0   8       23.47        6.04     24.92 o 
   8   0   8      699.77      635.58     47.62 o 
   9   0   8        0.01      -26.89     26.89 o 
  10   0   8      104.69       85.34     27.10 o 
  11   0   8       49.28       27.64     30.36 o 
  12   0   8       10.12       17.29     27.52 o 
  13   0   8      170.07      216.69     39.89 o 
  14   0   8       30.08       60.32     36.60 o 
  15   0   8       40.39      112.28     42.58 o 
 -18   1   8        0.00        6.77     26.95 o 
 -17   1   8        1.58      -20.97     22.84 o 
 -16   1   8       12.41       21.83     23.61 o 
 -15   1   8       26.21       17.76     27.02 o 
 -14   1   8        3.58        8.62     19.54 o 
 -13   1   8      112.18      127.14     21.33 o 
 -12   1   8       23.90       40.33     18.29 o 
 -11   1   8        6.30        8.69     10.71 o 
 -10   1   8        4.51       -3.43     11.51 o 
  -9   1   8      258.92      254.88     12.80 o 
  -8   1   8      578.09      605.62     12.07 o 
  -7   1   8       17.43       21.05      6.52 o 
  -6   1   8      542.02      570.60     14.20 o 
  -5   1   8      183.54      174.86      7.54 o 
  -4   1   8      361.78      404.18      9.83 o 
  -3   1   8      319.60      343.91      9.13 o 
  -2   1   8      277.79      254.24      8.26 o 
  -1   1   8       25.18       31.12      6.43 o 
   0   1   8       23.20       45.50      7.25 o 
   1   1   8       37.45       42.29     10.19 o 
   2   1   8      126.48      130.39     12.44 o 
   3   1   8      703.47      673.33     21.13 o 
   4   1   8      172.69      177.31     11.22 o 
   5   1   8      275.89      266.15     18.36 o 
   6   1   8       41.84       31.88     13.36 o 
   7   1   8       19.23       44.39     20.64 o 
   8   1   8       68.36       66.89     19.09 o 
   9   1   8      322.65      314.74     25.73 o 
  10   1   8       49.90       32.58     19.23 o 
  11   1   8        8.29        2.41     19.70 o 
  12   1   8        0.08        4.08     19.79 o 
  13   1   8        5.46       28.74     22.09 o 
  14   1   8       73.80       63.72     26.78 o 
  15   1   8        8.47       27.10     27.85 o 
 -18   2   8        8.73       16.29     24.68 o 
 -17   2   8        0.02        1.55     22.99 o 
 -16   2   8       41.87       67.03     23.45 o 
 -15   2   8        0.02       -4.09     20.04 o 
 -14   2   8        8.95      -10.69     18.45 o 
 -13   2   8      124.01      131.55     25.63 o 
 -12   2   8        1.65      -11.39     11.39 o 
 -11   2   8        3.88        7.17     11.47 o 
 -10   2   8      216.55      209.61     13.10 o 
  -9   2   8        5.79        8.53      9.54 o 
  -8   2   8      255.96      234.07     13.13 o 
  -7   2   8       42.37       49.42      7.70 o 
  -6   2   8      874.36      836.34     13.82 o 
  -5   2   8      939.61      883.91     14.26 o 
  -4   2   8        0.30       -4.06      6.31 o 
  -3   2   8      215.85      245.78      9.56 o 
  -2   2   8       58.80       63.30      8.00 o 
  -1   2   8      159.78      145.47      8.95 o 
   0   2   8      179.03      190.43     10.40 o 
   1   2   8      114.18      105.38     11.56 o 
   2   2   8      860.86      850.79     22.99 o 
   3   2   8       63.58       65.00     12.85 o 
   4   2   8       16.39       18.66     21.20 o 
   5   2   8      228.48      243.02     14.31 o 
   6   2   8       14.62        5.54     12.75 o 
   7   2   8       90.40       67.69     14.84 o 
   8   2   8      590.07      630.48     32.96 o 
   9   2   8      440.61      440.18     29.02 o 
  10   2   8      227.61      229.54     23.17 o 
  11   2   8      309.88      296.65     28.18 o 
  12   2   8       79.57       76.61     46.45 o 
  13   2   8       50.20       54.15     23.27 o 
  14   2   8        1.21       32.62     24.13 o 
 -18   3   8        0.66       24.22     31.73 o 
 -17   3   8        1.61       -0.50     23.77 o 
 -16   3   8        8.37       55.38     22.19 o 
 -15   3   8       17.49       29.14     16.66 o 
 -14   3   8       54.19       42.33     15.78 o 
 -13   3   8       43.84       31.85     34.34 o 
 -12   3   8       12.25       12.21     12.73 o 
 -11   3   8      396.32      380.11     20.99 o 
 -10   3   8      355.99      344.32     16.40 o 
  -9   3   8      279.44      269.71     14.53 o 
  -8   3   8      203.37      199.08     12.90 o 
  -7   3   8       23.00       26.98     10.11 o 
  -6   3   8      297.70      273.90     12.81 o 
  -5   3   8        0.30        5.78      6.95 o 
  -4   3   8     1944.67     1884.28     25.20 o 
  -3   3   8       59.71       71.22      8.61 o 
  -2   3   8      211.58      206.10     10.36 o 
  -1   3   8        3.05       11.04      7.08 o 
   0   3   8       70.94       57.66      8.15 o 
   1   3   8        0.28        5.63     10.54 o 
   2   3   8      151.18      164.89     13.43 o 
   3   3   8      308.73      313.96     17.03 o 
   4   3   8        3.37       19.10     12.65 o 
   5   3   8       53.05       43.63     12.57 o 
   6   3   8       28.08       12.84     11.29 o 
   7   3   8      120.80      132.31     28.62 o 
   8   3   8       36.00       30.39     13.52 o 
   9   3   8      182.44      213.61     18.40 o 
  10   3   8       41.10       45.93     21.88 o 
  11   3   8      366.87      365.81     41.07 o 
  12   3   8       46.62      111.86     43.80 o 
  13   3   8       72.93      122.96     26.26 o 
  14   3   8        5.46       34.60     26.40 o 
 -17   4   8       16.56       17.29     28.52 o 
 -16   4   8        3.86       25.58     19.73 o 
 -15   4   8       13.36       30.31     18.82 o 
 -14   4   8        9.92       26.75     17.56 o 
 -13   4   8        0.10       12.76     15.84 o 
 -12   4   8        0.17        5.03     12.43 o 
 -11   4   8       33.79       54.98     15.75 o 
 -10   4   8       53.75       71.12     14.31 o 
  -9   4   8       87.49       98.81     12.82 o 
  -8   4   8       41.88       50.15     11.16 o 
  -7   4   8       41.64       54.45     10.36 o 
  -6   4   8       53.72       41.91     10.46 o 
  -5   4   8      368.35      376.95     15.10 o 
  -4   4   8        0.83       -0.62     12.83 o 
  -3   4   8      167.68      212.43     15.86 o 
  -2   4   8      290.00      310.60     12.23 o 
  -1   4   8       41.17       66.42      9.24 o 
   0   4   8       28.73       27.61     10.82 o 
   1   4   8       36.36       46.95     12.22 o 
   2   4   8       57.36       51.75     15.06 o 
   3   4   8       45.64       53.20     17.30 o 
   4   4   8      414.59      396.21     19.32 o 
   5   4   8        6.88       17.09     11.52 o 
   6   4   8        4.99        5.64     11.55 o 
   7   4   8       66.64       40.38     12.34 o 
   8   4   8       11.40       -4.86     14.47 o 
   9   4   8       15.22       13.19     14.70 o 
  10   4   8       20.84       25.37     22.88 o 
  11   4   8      120.34       77.20     22.84 o 
  12   4   8       31.74       59.89     23.93 o 
  13   4   8       18.08       45.61     26.07 o 
  14   4   8       13.63       11.22     24.83 o 
 -16   5   8        1.60       27.62     20.93 o 
 -15   5   8      107.00      135.88     28.52 o 
 -14   5   8       16.65       25.35     18.69 o 
 -13   5   8        7.59       16.18     16.81 o 
 -12   5   8        0.74      -12.87     12.87 o 
 -11   5   8       70.70       53.21     15.54 o 
 -10   5   8      104.73      129.22     16.11 o 
  -9   5   8      467.40      490.65     22.77 o 
  -8   5   8        0.59      -10.81     10.81 o 
  -7   5   8       74.89       70.10     13.99 o 
  -6   5   8      239.25      220.22     18.19 o 
  -5   5   8        7.17        8.98     11.75 o 
  -4   5   8      105.46      105.23     13.31 o 
  -3   5   8      146.95      147.68     13.14 o 
  -2   5   8        1.31       -6.25      8.86 o 
  -1   5   8      110.94       97.63      9.95 o 
   0   5   8      276.31      287.26     15.43 o 
   1   5   8       53.94       37.46     11.92 o 
   2   5   8        5.38        9.03     19.50 o 
   3   5   8       10.90        8.04     11.28 o 
   4   5   8        7.65       -2.72     13.13 o 
   5   5   8       75.29      101.69     17.06 o 
   6   5   8       11.24       30.51     11.83 o 
   7   5   8       67.99       65.50     12.90 o 
   8   5   8      100.40       90.83     13.77 o 
   9   5   8       82.49       84.68     41.96 o 
  10   5   8       10.40      -11.76     16.25 o 
  11   5   8       17.58        2.68     30.88 o 
  12   5   8        2.29       19.44     34.14 o 
  13   5   8       39.42       78.35     26.37 o 
 -16   6   8        7.02      -14.50     30.86 o 
 -15   6   8        3.41       -2.63     18.92 o 
 -14   6   8       45.93       50.66     19.54 o 
 -13   6   8        0.02       -9.93     18.67 o 
 -12   6   8       94.24      116.88     18.34 o 
 -11   6   8      137.50      141.91     19.11 o 
 -10   6   8       52.96       97.08     17.94 o 
  -9   6   8       17.44       21.98     14.54 o 
  -8   6   8      440.60      448.22     21.47 o 
  -7   6   8       20.33       46.94     13.00 o 
  -6   6   8       76.76       65.49     13.91 o 
  -5   6   8      207.75      208.54     19.00 o 
  -4   6   8      206.91      192.80     15.29 o 
  -3   6   8      688.90      744.95     23.51 o 
  -2   6   8     1078.35     1052.85     26.49 o 
  -1   6   8      195.51      201.13     22.96 o 
   0   6   8      344.43      360.93     17.97 o 
   1   6   8      137.50      153.17     22.75 o 
   2   6   8        4.40       10.54     12.59 o 
   3   6   8       11.32       26.69     17.78 o 
   4   6   8        0.01      -12.29     12.29 o 
   5   6   8       55.58       43.62     11.00 o 
   6   6   8        3.62        3.10     12.01 o 
   7   6   8       24.99       28.21     12.97 o 
   8   6   8        1.99       -3.99     12.45 o 
   9   6   8        0.20       -3.36     13.69 o 
  10   6   8       56.81       76.99     32.33 o 
  11   6   8       35.07       50.63     25.60 o 
  12   6   8       58.25       78.67     21.31 o 
 -15   7   8        0.08       16.10     19.40 o 
 -14   7   8        0.37       -6.90     17.16 o 
 -13   7   8        6.45       33.58     22.07 o 
 -12   7   8        0.01        1.02     19.70 o 
 -11   7   8       26.63       28.50     21.56 o 
 -10   7   8       12.84        4.29     19.67 o 
  -9   7   8        0.85       12.73     23.05 o 
  -8   7   8        6.45       11.69     17.34 o 
  -7   7   8       38.48       20.23     13.40 o 
  -6   7   8        0.13        1.26     12.58 o 
  -5   7   8       19.08       -4.81     13.33 o 
  -4   7   8        1.48        3.89     11.96 o 
  -3   7   8        0.54        1.69     19.39 o 
  -2   7   8       10.94        7.81     14.92 o 
  -1   7   8        0.30        8.16     19.33 o 
   0   7   8      831.38      790.95     29.59 o 
   1   7   8        2.47       15.01     12.19 o 
   2   7   8      138.45      124.74     14.42 o 
   3   7   8      299.10      279.56     17.32 o 
   4   7   8       10.75       17.46     13.34 o 
   5   7   8       54.62       36.15     14.81 o 
   6   7   8        4.10       -1.80     11.92 o 
   7   7   8        0.38        9.25     13.60 o 
   8   7   8        5.32        1.95     13.88 o 
   9   7   8        1.53        7.09     18.71 o 
  10   7   8       24.51       29.29     18.37 o 
  11   7   8        6.31       54.52     26.00 o 
 -13   8   8        2.69        0.86     28.64 o 
 -12   8   8       84.55      106.51     26.27 o 
 -11   8   8        0.05      -25.04     39.12 o 
 -10   8   8      184.48      184.62     24.10 o 
  -9   8   8      112.28      116.86     29.77 o 
  -8   8   8        0.13       30.84     15.50 o 
  -7   8   8       39.95       44.78     15.17 o 
  -6   8   8       57.12       63.78     16.51 o 
  -5   8   8       63.18      108.62     16.27 o 
  -4   8   8        7.63        8.30     16.51 o 
  -3   8   8       11.70       15.26     14.87 o 
  -2   8   8       29.53       49.09     21.41 o 
  -1   8   8      101.06      107.60     18.23 o 
   0   8   8       61.04       61.70     16.24 o 
   1   8   8        3.74       11.11     19.55 o 
   2   8   8      399.36      386.79     20.36 o 
   3   8   8       18.09       15.40     13.99 o 
   4   8   8      217.04      204.42     21.57 o 
   5   8   8        9.17        1.64     13.09 o 
   6   8   8        8.22       30.96     13.57 o 
   7   8   8        4.12       -0.50     14.15 o 
   8   8   8        0.11        2.29     19.22 o 
   9   8   8        1.97       11.37     21.05 o 
  10   8   8        8.38        2.26     25.26 o 
 -12   9   8        2.26        7.41     25.20 o 
 -11   9   8       53.66       19.71     27.55 o 
 -10   9   8        3.62       -5.57     40.60 o 
  -9   9   8       13.50      -15.17     17.74 o 
  -8   9   8        5.26       19.55     17.32 o 
  -7   9   8        0.95       23.63     16.27 o 
  -6   9   8      103.68      119.32     25.09 o 
  -5   9   8        9.53       -4.33     18.41 o 
  -4   9   8       15.56       25.82     16.88 o 
  -3   9   8        0.16        9.35     18.57 o 
  -2   9   8       37.57       63.86     17.26 o 
  -1   9   8        1.79        8.29     15.85 o 
   0   9   8       19.92       27.26     29.45 o 
   1   9   8        1.26       -1.95     15.63 o 
   2   9   8       67.84       93.40     44.57 o 
   3   9   8       72.00       59.29     18.63 o 
   4   9   8       59.51       76.35     14.47 o 
   5   9   8       48.73       60.84     14.68 o 
   6   9   8       28.55       18.04     15.63 o 
   7   9   8        9.56       23.08     18.99 o 
   8   9   8        0.00       -1.85     24.40 o 
  -9  10   8        0.90       15.88     19.78 o 
  -8  10   8        3.47        8.37     18.03 o 
  -7  10   8       10.99        0.88     17.00 o 
  -6  10   8        5.25       -1.60     20.04 o 
  -5  10   8        0.29        7.37     21.21 o 
  -4  10   8       14.72       -4.77     30.28 o 
  -3  10   8        1.31        1.93     19.07 o 
  -2  10   8        6.95       -0.32     17.94 o 
  -1  10   8        1.18       -1.29     17.87 o 
   0  10   8        0.03       -3.69     19.26 o 
   1  10   8       44.98       50.51     19.38 o 
   2  10   8        9.44       16.71     19.62 o 
   3  10   8       12.91        9.61     16.93 o 
   4  10   8        1.02       -6.76     26.53 o 
   5  10   8       66.06       44.03     25.67 o 
   6  10   8        0.29        4.94     21.57 o 
  -6  11   8       47.26       76.40     31.99 o 
  -5  11   8        3.00      -10.73     26.40 o 
  -4  11   8       77.26       90.81     22.90 o 
  -3  11   8        2.22      -18.83     23.37 o 
  -2  11   8        3.01      -29.82     53.64 o 
  -1  11   8        0.19      -20.84     20.84 o 
   0  11   8       29.02       48.29     20.67 o 
   1  11   8       18.67       21.85     22.88 o 
   2  11   8        0.39      -22.02     22.02 o 
 -18   1   9        0.25       11.70     28.99 o 
 -17   1   9       31.37       47.95     24.59 o 
 -16   1   9        0.51       37.71     30.45 o 
 -15   1   9        0.47      -16.67     21.17 o 
 -14   1   9        2.43       17.90     19.03 o 
 -13   1   9       21.57       19.88     20.44 o 
 -12   1   9       40.27       57.19     19.43 o 
 -11   1   9      139.05      138.97     21.57 o 
 -10   1   9      213.31      201.00     13.09 o 
  -9   1   9       62.92       53.59     10.79 o 
  -8   1   9      104.15      105.92      8.81 o 
  -7   1   9       36.50       25.50      6.95 o 
  -6   1   9      469.01      455.10     11.30 o 
  -5   1   9        8.52       -3.04      6.33 o 
  -4   1   9        6.18        4.24      6.13 o 
  -3   1   9     1383.37     1344.86     18.63 o 
  -2   1   9       12.13       11.34      6.34 o 
  -1   1   9      152.35      152.39      8.91 o 
   0   1   9      615.74      675.06     20.65 o 
   1   1   9      292.45      294.74     15.99 o 
   2   1   9       92.49       80.48     12.96 o 
   3   1   9      899.87      863.65     31.09 o 
   4   1   9       48.49       26.77     17.42 o 
   5   1   9     1334.73     1289.37     41.70 o 
   6   1   9      180.49      184.25     23.84 o 
   7   1   9      918.65      871.03     37.69 o 
   8   1   9      154.88      165.68     23.21 o 
   9   1   9       80.10       48.80     20.82 o 
  10   1   9      113.28      108.35     23.70 o 
  11   1   9        3.86       49.64     22.84 o 
  12   1   9       18.46       19.10     23.17 o 
  13   1   9        2.60       18.34     23.31 o 
  14   1   9        3.46       38.00     25.88 o 
 -18   2   9       22.09       56.08     29.68 o 
 -17   2   9       15.60       27.98     25.18 o 
 -16   2   9        0.01        2.87     22.40 o 
 -15   2   9        2.38       24.19     23.07 o 
 -14   2   9        3.88        3.78     20.48 o 
 -13   2   9       73.77       97.74     22.51 o 
 -12   2   9       42.29       36.75     10.88 o 
 -11   2   9      109.31      120.72     15.10 o 
 -10   2   9       28.26       16.30     10.80 o 
  -9   2   9        9.48        6.56     10.35 o 
  -8   2   9       93.32       87.49     11.45 o 
  -7   2   9        0.88        6.73      9.32 o 
  -6   2   9       39.96       39.30      7.25 o 
  -5   2   9      326.31      346.12     10.39 o 
  -4   2   9        6.94       -6.84      6.84 o 
  -3   2   9      148.37      129.72     12.01 o 
  -2   2   9      332.23      264.29     11.56 o 
  -1   2   9       20.72       20.57      8.83 o 
   0   2   9     2084.33     1945.22     31.71 o 
   1   2   9        4.31       -0.24     12.45 o 
   2   2   9     2293.40     2222.79     50.58 o 
   3   2   9      182.07      177.43     16.60 o 
   4   2   9      229.45      213.89     17.42 o 
   5   2   9      675.97      640.94     21.90 o 
   6   2   9       41.22       37.62     14.40 o 
   7   2   9       23.33      -13.92     17.08 o 
   8   2   9       37.40       18.80     22.60 o 
   9   2   9       16.95       24.91     29.65 o 
  10   2   9       89.38      130.05     22.61 o 
  11   2   9       20.80       24.99     20.12 o 
  12   2   9       23.78       31.07     25.80 o 
  13   2   9        0.09       -6.56     22.79 o 
  14   2   9        0.01       23.51     27.00 o 
 -17   3   9        0.08       42.18     28.56 o 
 -16   3   9        0.01      -27.26     27.26 o 
 -15   3   9        4.63        9.69     23.45 o 
 -14   3   9       15.48       -5.18     28.03 o 
 -13   3   9        0.03        7.71     12.36 o 
 -12   3   9       12.72       -2.44     11.62 o 
 -11   3   9        0.27       -4.67     11.64 o 
 -10   3   9      433.78      450.33     17.83 o 
  -9   3   9      190.05      194.43     14.13 o 
  -8   3   9      338.94      310.37     14.91 o 
  -7   3   9       37.63       41.77     10.37 o 
  -6   3   9        0.85        1.72      8.49 o 
  -5   3   9      171.05      155.37     11.50 o 
  -4   3   9      200.91      173.14     10.01 o 
  -3   3   9      226.78      209.08     11.17 o 
  -2   3   9        4.62       22.44      8.69 o 
  -1   3   9        9.39       12.35      8.73 o 
   0   3   9        5.08       -3.55     10.41 o 
   1   3   9      489.70      503.88     19.93 o 
   2   3   9       31.92       22.66     12.49 o 
   3   3   9      121.77       97.93     14.09 o 
   4   3   9       41.65       30.63     14.56 o 
   5   3   9       81.67       64.34     12.62 o 
   6   3   9        3.51       15.24     11.84 o 
   7   3   9        3.87        5.20     14.05 o 
   8   3   9       34.20       17.00     19.06 o 
   9   3   9       62.05       45.01     31.05 o 
  10   3   9       66.02      100.82     23.80 o 
  11   3   9        0.00       13.75     20.91 o 
  12   3   9       71.09      100.68     25.22 o 
  13   3   9       11.95       -6.43     23.60 o 
 -17   4   9       21.86        4.49     29.85 o 
 -16   4   9       78.45      107.42     27.81 o 
 -15   4   9       11.87       63.66     31.71 o 
 -14   4   9       32.64       45.36     17.88 o 
 -13   4   9        4.48       31.94     13.84 o 
 -12   4   9      220.92      211.53     15.70 o 
 -11   4   9      105.19      129.51     13.40 o 
 -10   4   9        9.94       -6.23     13.28 o 
  -9   4   9      178.64      168.50     14.36 o 
  -8   4   9      389.08      386.15     31.20 o 
  -7   4   9       78.63       62.61     11.39 o 
  -6   4   9      476.07      446.40     17.12 o 
  -5   4   9      210.51      209.81     14.83 o 
  -4   4   9     1479.02     1472.14     31.27 o 
  -3   4   9       21.39       24.21      8.79 o 
  -2   4   9      801.73      810.10     18.92 o 
  -1   4   9      232.89      264.84     16.19 o 
   0   4   9      450.08      458.66     18.83 o 
   1   4   9        5.67        0.16     12.03 o 
   2   4   9      535.89      531.72     21.46 o 
   3   4   9        1.62      -11.96     11.96 o 
   4   4   9      280.14      280.89     17.81 o 
   5   4   9       24.23       11.84     11.68 o 
   6   4   9       20.75       23.74     12.04 o 
   7   4   9      329.44      317.81     16.76 o 
   8   4   9       62.66       65.05     15.33 o 
   9   4   9      138.66      133.04     24.38 o 
  10   4   9        4.03       59.17     23.12 o 
  11   4   9       32.77       57.80     23.08 o 
  12   4   9        2.74       40.40     24.94 o 
  13   4   9       40.08       47.83     27.05 o 
 -16   5   9        3.06       17.07     28.80 o 
 -15   5   9       56.42       90.84     21.30 o 
 -14   5   9       17.42       16.44     18.94 o 
 -13   5   9        0.31        8.05     19.86 o 
 -12   5   9       79.83      107.68     14.51 o 
 -11   5   9        6.98       -3.90     15.57 o 
 -10   5   9      159.09      111.51     13.62 o 
  -9   5   9      182.53      189.67     16.67 o 
  -8   5   9       25.11       40.78     12.37 o 
  -7   5   9      133.98      134.70     13.06 o 
  -6   5   9        0.25       -9.90     12.83 o 
  -5   5   9       17.92       16.18     11.75 o 
  -4   5   9      449.66      442.85     18.99 o 
  -3   5   9      189.95      190.02     14.71 o 
  -2   5   9      183.85      193.30     15.25 o 
  -1   5   9      289.96      276.38     24.40 o 
   0   5   9       12.80       29.88     11.90 o 
   1   5   9      190.45      180.25     16.48 o 
   2   5   9      139.02      144.71     25.69 o 
   3   5   9      209.36      243.34     26.84 o 
   4   5   9       11.77        0.90     12.71 o 
   5   5   9       10.77       14.48     11.17 o 
   6   5   9       42.63       39.76     11.68 o 
   7   5   9        0.55      -10.17     12.49 o 
   8   5   9       53.59       58.86     13.42 o 
   9   5   9        1.31       25.73     16.90 o 
  10   5   9        0.61       15.38     23.10 o 
  11   5   9        5.48       37.58     23.35 o 
  12   5   9        0.01        5.90     24.05 o 
 -15   6   9        5.28       17.06     48.21 o 
 -14   6   9        2.74        0.69     19.39 o 
 -13   6   9       46.56       45.58     18.64 o 
 -12   6   9        2.02       -4.82     26.07 o 
 -11   6   9        0.44       17.28     13.73 o 
 -10   6   9       41.57       47.66     21.05 o 
  -9   6   9       72.45       44.14     13.42 o 
  -8   6   9       48.65       45.04     13.02 o 
  -7   6   9       70.31       89.56     14.28 o 
  -6   6   9        8.23        9.46     13.07 o 
  -5   6   9        0.54       -7.10     15.04 o 
  -4   6   9       57.08       64.73     13.50 o 
  -3   6   9        6.69        9.55     15.64 o 
  -2   6   9      756.24      801.58     34.17 o 
  -1   6   9       71.48       61.90     17.21 o 
   0   6   9      351.37      400.42     20.08 o 
   1   6   9        0.00        9.58     12.82 o 
   2   6   9      290.92      291.88     18.35 o 
   3   6   9       34.70       37.32     13.64 o 
   4   6   9        2.04        8.65     14.11 o 
   5   6   9       20.97        2.05     12.20 o 
   6   6   9       68.23       59.55     19.07 o 
   7   6   9       12.32        6.89     13.14 o 
   8   6   9        0.55       -7.17     13.21 o 
   9   6   9        6.17        4.84     14.80 o 
  10   6   9        0.10       -5.38     19.12 o 
  11   6   9        1.08       21.55     27.28 o 
 -14   7   9       21.08       39.11     39.42 o 
 -13   7   9        2.90       36.97     19.36 o 
 -12   7   9       40.03      100.13     20.75 o 
 -11   7   9        0.01        9.93     16.66 o 
 -10   7   9       32.16       57.25     16.08 o 
  -9   7   9       11.99       24.81     20.36 o 
  -8   7   9        1.39        5.50     23.28 o 
  -7   7   9        7.75       11.85     13.81 o 
  -6   7   9        7.48      -11.70     14.04 o 
  -5   7   9       25.75       15.23     16.98 o 
  -4   7   9      107.13      118.44     24.68 o 
  -3   7   9      114.55      139.28     26.77 o 
  -2   7   9      128.07      127.36     17.93 o 
  -1   7   9      467.69      436.97     33.71 o 
   0   7   9        0.02       -3.24     15.38 o 
   1   7   9      857.10      834.18     31.26 o 
   2   7   9       27.59        6.58     13.21 o 
   3   7   9      469.39      503.31     22.63 o 
   4   7   9       80.24       56.94     14.96 o 
   5   7   9       78.31       94.21     14.35 o 
   6   7   9       50.78       48.05     14.67 o 
   7   7   9       10.99       33.96     13.68 o 
   8   7   9        0.42      -14.14     14.14 o 
   9   7   9        1.61       -1.08     19.51 o 
  10   7   9        3.62       34.51     21.10 o 
 -13   8   9        0.56       -1.48     25.85 o 
 -12   8   9        2.83       20.42     19.62 o 
 -11   8   9        7.41       -8.09     18.43 o 
 -10   8   9        1.65        0.08     16.46 o 
  -9   8   9       27.98       11.85     24.55 o 
  -8   8   9        8.30       24.73     15.46 o 
  -7   8   9       25.37       19.55     19.15 o 
  -6   8   9        9.02       34.93     14.21 o 
  -5   8   9        3.01       29.25     29.65 o 
  -4   8   9       63.98       65.55     22.96 o 
  -3   8   9       16.58      -12.41     15.95 o 
  -2   8   9       54.63       15.11     21.30 o 
  -1   8   9        6.97       -0.38     17.14 o 
   0   8   9       26.00       34.61     17.76 o 
   1   8   9       11.11       33.39     18.09 o 
   2   8   9       33.42       41.26     17.17 o 
   3   8   9        2.23       15.92     13.89 o 
   4   8   9       19.54       10.27     12.94 o 
   5   8   9        3.85       -9.62     14.59 o 
   6   8   9      106.20      101.86     15.93 o 
   7   8   9        4.01       -5.39     15.44 o 
   8   8   9        0.15        8.36     20.36 o 
   9   8   9       16.06       24.09     21.18 o 
 -11   9   9        4.71       28.22     37.40 o 
 -10   9   9       42.72       56.58     19.33 o 
  -9   9   9       11.17       27.57     18.69 o 
  -8   9   9       17.67       25.33     23.80 o 
  -7   9   9        9.31       10.00     32.91 o 
  -6   9   9        2.80        7.47     20.68 o 
  -5   9   9        2.54       -0.92     28.36 o 
  -4   9   9        0.64       42.12     43.42 o 
  -3   9   9        3.36       -1.67     16.64 o 
  -2   9   9        0.02       16.98     17.46 o 
  -1   9   9        0.16       -1.25     18.51 o 
   0   9   9        1.26      -19.83     20.19 o 
   1   9   9      172.76      144.69     29.12 o 
   2   9   9       45.37       92.41     19.56 o 
   3   9   9      141.72      100.25     21.25 o 
   4   9   9       61.62       62.06     21.80 o 
   5   9   9       17.33       27.26     15.51 o 
   6   9   9       28.92        9.82     15.61 o 
   7   9   9       29.75       14.03     21.35 o 
  -9  10   9        9.91      -22.03     33.10 o 
  -8  10   9        7.77       24.61     29.15 o 
  -7  10   9        0.88      -17.40     22.53 o 
  -6  10   9        0.68       23.02     27.35 o 
  -5  10   9        0.00       14.51     19.81 o 
  -4  10   9        2.20      -11.92     20.22 o 
  -3  10   9        4.71       -7.95     18.67 o 
  -2  10   9       27.88       56.11     36.54 o 
  -1  10   9        0.16       13.02     20.04 o 
   0  10   9       89.54       75.36     20.80 o 
   1  10   9        5.92       24.14     20.99 o 
   2  10   9       48.63       57.07     21.12 o 
   3  10   9        1.31        1.45     15.72 o 
   4  10   9       66.93       52.55     22.48 o 
   5  10   9       19.90        7.33     34.22 o 
  -3  11   9        0.49      -17.34     21.71 o 
  -2  11   9       20.02        0.32     19.40 o 
  -1  11   9       26.38       33.08     22.52 o 
 -18   0  10        0.16       60.50     39.17 o 
 -17   0  10        0.08       -9.87     38.05 o 
 -16   0  10       13.30       36.30     36.78 o 
 -15   0  10       66.31       71.03     31.90 o 
 -14   0  10      178.60      159.45     34.94 o 
 -13   0  10      185.38      197.65     34.31 o 
 -12   0  10       42.43       45.59     25.62 o 
 -11   0  10      188.37      160.80     31.71 o 
 -10   0  10      493.47      531.75     41.88 o 
  -9   0  10      347.23      300.12     19.42 o 
  -8   0  10      353.75      331.67     15.12 o 
  -7   0  10        8.74       10.52     10.38 o 
  -6   0  10     1329.44     1303.87     27.20 o 
  -5   0  10      137.06      123.52     12.97 o 
  -4   0  10      389.89      344.48     15.38 o 
  -3   0  10      353.52      339.16     22.14 o 
  -2   0  10      326.76      312.19     14.69 o 
  -1   0  10     1815.27     1819.51     42.15 o 
   0   0  10      442.95      416.14     21.99 o 
   1   0  10     1639.22     1595.55     41.06 o 
   2   0  10      109.46       72.21     29.24 o 
   3   0  10      373.17      350.00     35.21 o 
   4   0  10        5.71        2.50     25.59 o 
   5   0  10       92.15      109.99     29.75 o 
   7   0  10       42.15       60.23     27.82 o 
   8   0  10      122.24      101.45     32.50 o 
   9   0  10      181.26      166.33     32.29 o 
  10   0  10       18.30        2.87     31.38 o 
  11   0  10       13.34        2.75     31.35 o 
  12   0  10      177.81      141.73     34.64 o 
  13   0  10        2.75       24.77     33.31 o 
 -18   1  10       18.78       65.75     33.98 o 
 -17   1  10        7.09       75.19     28.91 o 
 -16   1  10        4.47       -3.15     30.66 o 
 -15   1  10       41.52       60.25     23.80 o 
 -14   1  10       82.23       56.42     22.50 o 
 -13   1  10        0.71      -12.48     18.80 o 
 -12   1  10       14.26       26.79     17.63 o 
 -11   1  10      107.75      126.68     21.86 o 
 -10   1  10      150.89      160.82     13.14 o 
  -9   1  10       12.84       10.04     10.21 o 
  -8   1  10        1.06      -11.46     11.46 o 
  -7   1  10      129.76      139.44     15.28 o 
  -6   1  10      192.35      186.24      9.19 o 
  -5   1  10        8.54        7.28      7.46 o 
  -4   1  10      298.19      301.40     10.37 o 
  -3   1  10      122.34      102.92      9.73 o 
  -2   1  10        1.56       12.89      7.16 o 
  -1   1  10        0.06       -7.31      7.65 o 
   0   1  10      116.20      113.59     23.49 o 
   1   1  10      106.46      110.26     15.00 o 
   2   1  10      503.79      507.20     22.00 o 
   3   1  10       38.38       22.82     15.23 o 
   4   1  10      756.34      750.39     33.29 o 
   5   1  10      274.85      260.76     29.18 o 
   6   1  10       14.33       52.88     44.99 o 
   7   1  10        9.30        5.97     20.85 o 
   8   1  10      101.58       86.56     21.08 o 
   9   1  10       46.39       56.44     39.80 o 
  10   1  10        1.99       21.06     22.60 o 
  11   1  10        3.58       22.35     23.45 o 
  12   1  10       14.36        2.14     24.40 o 
  13   1  10       38.79       82.61     27.12 o 
 -17   2  10        0.41       16.63     66.19 o 
 -16   2  10        2.40       -3.85     24.11 o 
 -15   2  10        0.12       25.50     43.60 o 
 -14   2  10        3.72       26.96     20.65 o 
 -13   2  10       14.68       17.19     17.90 o 
 -12   2  10       48.56       69.22     19.03 o 
 -11   2  10       85.65       95.13     11.64 o 
 -10   2  10      155.02      168.21     13.73 o 
  -9   2  10      103.09       99.05     12.30 o 
  -8   2  10      651.73      626.94     19.14 o 
  -7   2  10      189.78      202.15     13.08 o 
  -6   2  10     1059.13     1103.48     20.15 o 
  -5   2  10       99.54      121.69      8.75 o 
  -4   2  10      790.87      820.32     17.42 o 
  -3   2  10      415.17      411.66     13.02 o 
  -2   2  10      198.02      219.15     13.08 o 
  -1   2  10      709.20      725.55     18.40 o 
   0   2  10      131.61      121.14     16.04 o 
   1   2  10       36.66       17.42     12.78 o 
   2   2  10       38.02       28.48     14.61 o 
   3   2  10      604.91      587.23     32.43 o 
   4   2  10       87.50       97.58     16.44 o 
   5   2  10        0.15       -0.33     15.04 o 
   6   2  10       54.91       61.50     20.38 o 
   7   2  10      156.74      160.77     21.90 o 
   8   2  10        4.58       -3.26     30.81 o 
   9   2  10      285.25      245.29     38.62 o 
  10   2  10       12.32       37.91     25.72 o 
  11   2  10       64.53       88.72     22.61 o 
  12   2  10       12.08        1.03     21.61 o 
  13   2  10       12.14       22.64     38.59 o 
 -17   3  10       11.64       16.36     37.99 o 
 -16   3  10       12.61       -2.02     27.92 o 
 -15   3  10       83.41       97.95     32.45 o 
 -14   3  10       13.05       25.85     21.86 o 
 -13   3  10       25.55       17.38     37.12 o 
 -12   3  10        5.90       27.24     12.90 o 
 -11   3  10      101.91      129.65     13.57 o 
 -10   3  10       32.45        9.60     11.20 o 
  -9   3  10      389.57      408.76     17.61 o 
  -8   3  10      453.73      468.62     17.63 o 
  -7   3  10      777.27      808.90     21.63 o 
  -6   3  10       27.24       17.29     10.31 o 
  -5   3  10     1079.77     1023.00     22.99 o 
  -4   3  10       23.12       22.52      9.47 o 
  -3   3  10      147.99      166.82     13.15 o 
  -2   3  10      135.96      139.56     11.38 o 
  -1   3  10      151.94      165.77     14.51 o 
   0   3  10      176.19      184.76     15.70 o 
   1   3  10      298.78      279.74     17.91 o 
   2   3  10       12.94       21.88     23.59 o 
   3   3  10       35.75       42.72     14.63 o 
   4   3  10      193.49      215.19     17.84 o 
   5   3  10       93.30       88.51     14.84 o 
   6   3  10      123.58      127.06     13.10 o 
   7   3  10       43.87        3.63     24.16 o 
   8   3  10      119.81      111.46     22.76 o 
   9   3  10       53.86       47.21     33.83 o 
  10   3  10       40.91       59.00     21.31 o 
  11   3  10        0.47       13.88     23.69 o 
  12   3  10       28.07       42.79     24.38 o 
 -16   4  10        2.22       32.40     25.79 o 
 -15   4  10        6.65       18.70     24.03 o 
 -14   4  10        0.25       29.63     24.57 o 
 -13   4  10       45.37       44.25     14.02 o 
 -12   4  10       24.73       50.04     18.78 o 
 -11   4  10       23.92       28.82     12.70 o 
 -10   4  10      137.85      134.38     13.01 o 
  -9   4  10       43.73       35.91     10.88 o 
  -8   4  10        1.67       -2.55     11.90 o 
  -7   4  10       22.87       17.41     11.67 o 
  -6   4  10      265.88      247.91     14.21 o 
  -5   4  10     1134.78     1120.28     28.72 o 
  -4   4  10       33.15       32.66     12.66 o 
  -3   4  10       61.24       45.09     12.22 o 
  -2   4  10       84.14       82.76     12.69 o 
  -1   4  10       24.14       -0.01     19.24 o 
   0   4  10      112.16      129.85     14.70 o 
   1   4  10      121.83      119.11     15.47 o 
   2   4  10       19.74       -3.53     19.05 o 
   3   4  10      164.10      167.40     26.42 o 
   4   4  10        5.31        1.23     13.46 o 
   5   4  10       36.69       46.12     12.75 o 
   6   4  10      142.58      135.68     14.76 o 
   7   4  10        2.46        5.25     14.20 o 
   8   4  10        1.59        1.75     34.40 o 
   9   4  10        1.29       22.77     25.45 o 
  10   4  10        0.06      -15.00     21.71 o 
  11   4  10       15.67        1.82     42.55 o 
  12   4  10        0.12       14.96     25.00 o 
 -16   5  10        3.22        6.80     28.56 o 
 -15   5  10        5.52      -22.33     23.74 o 
 -14   5  10        0.22       12.62     15.57 o 
 -13   5  10        1.25       29.77     14.33 o 
 -12   5  10        2.73       17.74     13.43 o 
 -11   5  10      108.25      129.59     15.61 o 
 -10   5  10       30.82       43.05     12.79 o 
  -9   5  10      105.23      125.51     13.58 o 
  -8   5  10        9.66        9.40     13.62 o 
  -7   5  10        3.83      -11.53     11.77 o 
  -6   5  10       10.10       10.54     11.84 o 
  -5   5  10      694.45      715.57     24.11 o 
  -4   5  10        0.16        7.91     12.14 o 
  -3   5  10      893.83      965.37     34.54 o 
  -2   5  10      293.98      300.29     22.52 o 
  -1   5  10      216.41      251.68     18.17 o 
   0   5  10        1.00        2.82     13.14 o 
   1   5  10        1.45       -9.70     13.91 o 
   2   5  10        7.95        1.71     12.79 o 
   3   5  10       32.12        1.36     16.06 o 
   4   5  10       41.38       30.19     14.83 o 
   5   5  10        0.30       11.90     12.32 o 
   6   5  10       44.85       39.94     13.20 o 
   7   5  10       11.65       18.60     12.94 o 
   8   5  10       37.00       30.77     14.00 o 
   9   5  10       65.94      101.80     38.88 o 
  10   5  10       41.64       37.41     23.80 o 
  11   5  10       10.19       39.94     25.29 o 
 -15   6  10        7.11        7.16     18.14 o 
 -14   6  10        1.20       17.84     15.81 o 
 -13   6  10        0.07        0.81     14.81 o 
 -12   6  10       58.00       71.60     19.30 o 
 -11   6  10       24.63       28.17     13.90 o 
 -10   6  10      162.94      161.55     15.84 o 
  -9   6  10       24.27       21.57     15.06 o 
  -8   6  10       50.36       79.00     15.22 o 
  -7   6  10        0.26      -12.96     12.96 o 
  -6   6  10      318.46      284.28     18.44 o 
  -5   6  10      124.23      122.38     15.26 o 
  -4   6  10      171.26      148.93     18.90 o 
  -3   6  10      108.36      103.76     16.88 o 
  -2   6  10      166.06      162.15     19.19 o 
  -1   6  10        3.43        8.41     17.10 o 
   0   6  10      321.74      305.76     19.13 o 
   1   6  10        0.42       21.87     13.24 o 
   2   6  10       39.75       23.67     13.07 o 
   3   6  10       50.31       82.12     14.64 o 
   4   6  10       67.53       36.03     14.74 o 
   5   6  10      225.37      225.00     15.70 o 
   6   6  10      119.51      125.52     15.62 o 
   7   6  10       16.79        9.77     13.81 o 
   8   6  10      156.65      142.22     16.23 o 
   9   6  10        2.02       24.52     28.30 o 
  10   6  10       43.84       72.53     26.02 o 
 -14   7  10       14.30       56.86     19.12 o 
 -13   7  10        1.17       -1.96     16.85 o 
 -12   7  10        5.21        9.37     23.69 o 
 -11   7  10        0.24       35.56     16.78 o 
 -10   7  10       32.31       35.38     15.81 o 
  -9   7  10       11.14       30.84     15.85 o 
  -8   7  10        0.09      -12.90     15.97 o 
  -7   7  10        0.01        5.39     14.58 o 
  -6   7  10       77.48       73.31     14.80 o 
  -5   7  10      100.77       94.90     18.82 o 
  -4   7  10        2.77       -8.45     13.81 o 
  -3   7  10        9.22        9.23     23.85 o 
  -2   7  10       31.14       15.12     17.50 o 
  -1   7  10       88.44       76.03     17.24 o 
   0   7  10      158.16      116.20     18.70 o 
   1   7  10        9.83       12.96     15.04 o 
   2   7  10      175.50      147.41     15.65 o 
   3   7  10        0.95        2.49     15.26 o 
   4   7  10       50.11       52.77     16.46 o 
   5   7  10       41.28       -3.18     17.50 o 
   6   7  10        0.03       21.59     14.33 o 
   7   7  10       33.55       59.07     15.77 o 
   8   7  10        3.73       19.57     16.42 o 
   9   7  10       22.61       38.85     20.35 o 
 -12   8  10        0.75       50.69     20.46 o 
 -11   8  10        0.05       23.11     18.86 o 
 -10   8  10        8.45       12.83     17.23 o 
  -9   8  10        1.96      -16.91     16.91 o 
  -8   8  10       76.98       74.09     16.25 o 
  -7   8  10        4.32       13.05     18.39 o 
  -6   8  10       75.69       76.85     19.85 o 
  -5   8  10       78.85       64.50     50.23 o 
  -4   8  10       59.85       52.35     17.64 o 
  -3   8  10       44.25       27.96     18.92 o 
  -2   8  10       10.12       -4.58     19.84 o 
  -1   8  10       58.59       71.63     18.33 o 
   0   8  10       16.53       47.30     18.03 o 
   1   8  10       86.04       90.66     18.44 o 
   2   8  10       64.39       48.17     25.89 o 
   3   8  10      230.60      173.28     21.63 o 
   4   8  10       14.77       38.96     16.20 o 
   5   8  10       76.50       68.01     15.30 o 
   6   8  10        2.75        7.97     15.04 o 
   7   8  10        0.02       -1.83     22.83 o 
   8   8  10        2.17      -17.67     20.45 o 
 -10   9  10       17.83       -4.80     19.73 o 
  -9   9  10       26.04       46.25     18.45 o 
  -8   9  10        2.35       23.61     21.78 o 
  -7   9  10       36.29       21.14     22.90 o 
  -6   9  10        1.06       -5.44     29.01 o 
  -5   9  10       47.32       60.63     19.20 o 
  -4   9  10       26.20       -4.63     25.83 o 
  -3   9  10        0.02        1.96     17.85 o 
  -2   9  10        9.29        4.02     19.94 o 
  -1   9  10        7.56       12.46     18.36 o 
   0   9  10       53.46       72.30     19.81 o 
   1   9  10        0.75      -13.08     17.31 o 
   2   9  10       11.99       26.64     19.69 o 
   3   9  10        2.42       30.06     20.48 o 
   4   9  10        1.94      -10.51     17.21 o 
   5   9  10        3.56      -11.55     15.82 o 
   6   9  10        0.60       35.24     17.51 o 
  -7  10  10        0.28       27.70     31.58 o 
  -6  10  10        8.36      -19.09     22.35 o 
  -5  10  10        0.48      -19.94     19.94 o 
  -4  10  10       15.80        2.84     28.27 o 
  -3  10  10        9.72       19.71     18.60 o 
  -2  10  10        0.69      -20.26     26.28 o 
  -1  10  10        2.01       19.79     20.42 o 
   0  10  10       36.30       28.49     21.50 o 
   1  10  10        1.27        1.42     21.35 o 
   2  10  10        3.06      -17.44     19.30 o 
   3  10  10        6.15      -21.55     21.55 o 
 -17   1  11       32.75       64.19     29.21 o 
 -16   1  11        0.89        3.03     23.80 o 
 -15   1  11       18.99       10.65     24.92 o 
 -14   1  11        2.28       14.32     19.85 o 
 -13   1  11       85.33       98.17     24.56 o 
 -12   1  11       71.05       57.91     48.19 o 
 -11   1  11      135.98      161.88     61.00 o 
 -10   1  11      120.66      141.09     33.92 o 
  -9   1  11      108.30      102.50     11.85 o 
  -8   1  11      334.59      338.05     15.56 o 
  -7   1  11       57.56       38.56      9.02 o 
  -6   1  11       31.18       33.23      8.28 o 
  -5   1  11        7.15        5.81      7.76 o 
  -4   1  11      416.70      445.80     12.85 o 
  -3   1  11        5.81        9.17      7.97 o 
  -2   1  11      801.10      905.21     18.64 o 
  -1   1  11       63.51       65.14      9.23 o 
   0   1  11      172.18      174.72     15.86 o 
   1   1  11       81.00       86.15     14.89 o 
   2   1  11      162.23      147.67     16.78 o 
   3   1  11       53.40       46.26     22.68 o 
   4   1  11       28.20       39.68     19.60 o 
   5   1  11        0.98       -9.55     18.28 o 
   6   1  11       96.29       73.72     43.74 o 
   7   1  11       15.41       28.42     20.56 o 
   8   1  11      105.03      110.05     22.30 o 
   9   1  11        2.22        8.70     28.82 o 
  10   1  11        7.59       24.62     21.69 o 
  11   1  11       37.73       94.16     24.29 o 
  12   1  11        7.58       -7.65     25.98 o 
 -17   2  11       10.29       24.74     26.63 o 
 -16   2  11       99.79      145.02     40.95 o 
 -15   2  11        5.69       -6.62     33.95 o 
 -14   2  11      146.88      170.80     28.09 o 
 -13   2  11       28.43       17.03     22.95 o 
 -12   2  11      213.62      236.24     27.79 o 
 -11   2  11       25.90       19.22     19.30 o 
 -10   2  11       29.59       41.11     11.92 o 
  -9   2  11      148.97      128.64     12.93 o 
  -8   2  11      139.18      152.33     13.31 o 
  -7   2  11       19.57       42.51     11.22 o 
  -6   2  11       32.37       12.81      8.87 o 
  -5   2  11      347.54      324.68     14.96 o 
  -4   2  11      353.47      359.39     13.49 o 
  -3   2  11      746.86      769.01     19.47 o 
  -2   2  11       43.59       35.58     10.95 o 
  -1   2  11      768.29      758.30     24.39 o 
   0   2  11      217.20      190.76     16.38 o 
   1   2  11      815.36      815.10     26.43 o 
   2   2  11      121.85       95.49     20.96 o 
   3   2  11      190.86      195.80     18.50 o 
   4   2  11       28.50       15.67     16.31 o 
   5   2  11      157.81      169.35     24.50 o 
   6   2  11       39.28       46.62     40.71 o 
   7   2  11        5.40       -8.25     28.03 o 
   8   2  11       20.85       48.86     21.43 o 
   9   2  11       32.50       33.10     21.32 o 
  10   2  11        3.73      -14.10     22.25 o 
  11   2  11       33.16       61.44     22.59 o 
  12   2  11        0.01        1.60     26.58 o 
 -17   3  11        0.33      -22.41     33.43 o 
 -16   3  11        3.81       14.79     26.74 o 
 -15   3  11        8.27       76.86     24.58 o 
 -14   3  11        9.69       11.57     24.91 o 
 -13   3  11       29.89       27.57     21.63 o 
 -12   3  11        0.41        2.47     12.66 o 
 -11   3  11       82.28       97.80     13.52 o 
 -10   3  11      341.17      371.06     17.25 o 
  -9   3  11        1.59        2.74     11.39 o 
  -8   3  11      105.95      113.64     17.50 o 
  -7   3  11     1112.26     1112.21     29.61 o 
  -6   3  11      253.49      243.70     14.45 o 
  -5   3  11      175.50      204.78     13.32 o 
  -4   3  11      213.20      211.77     15.51 o 
  -3   3  11        1.05      -10.04     10.04 o 
  -2   3  11        7.19        6.74     12.79 o 
  -1   3  11       23.73        3.46     12.91 o 
   0   3  11      777.05      749.13     25.53 o 
   1   3  11       39.70       52.65     14.63 o 
   2   3  11      352.22      333.41     20.14 o 
   3   3  11        4.57      -10.88     13.37 o 
   4   3  11      112.51      102.03     18.80 o 
   5   3  11        2.48       26.03     16.92 o 
   6   3  11       29.40       17.82     16.22 o 
   7   3  11       55.35       62.80     21.86 o 
   8   3  11       34.61       32.06     35.14 o 
   9   3  11        3.05       21.13     22.02 o 
  10   3  11       20.31       24.74     22.89 o 
  11   3  11        2.51       36.51     34.75 o 
  12   3  11        1.58       12.75     25.55 o 
 -16   4  11        4.94       11.86     27.28 o 
 -15   4  11        6.13       12.45     24.14 o 
 -14   4  11       61.80       25.20     23.36 o 
 -13   4  11       71.96       88.58     20.42 o 
 -12   4  11       68.15       86.81     18.34 o 
 -11   4  11       23.06        2.50     12.05 o 
 -10   4  11       42.71       12.57     11.92 o 
  -9   4  11      759.74      741.49     26.76 o 
  -8   4  11       55.76       64.36     11.57 o 
  -7   4  11      419.75      461.34     18.10 o 
  -6   4  11        0.10      -12.91     12.91 o 
  -5   4  11       60.12       69.69     13.26 o 
  -4   4  11      247.98      241.76     16.88 o 
  -3   4  11      342.58      321.24     22.65 o 
  -2   4  11       37.87       35.94     13.60 o 
  -1   4  11       54.49       67.43     15.59 o 
   0   4  11      145.94      137.42     15.68 o 
   1   4  11      156.63      177.40     18.14 o 
   2   4  11      123.06      135.79     16.36 o 
   3   4  11      529.52      546.32     23.64 o 
   4   4  11       47.24       33.21     15.87 o 
   5   4  11        6.28       16.18     12.14 o 
   6   4  11      185.32      212.39     19.56 o 
   7   4  11        1.02       -1.67     16.74 o 
   8   4  11       81.38      112.35     49.41 o 
   9   4  11        1.96       24.82     21.60 o 
  10   4  11        2.56       23.49     25.34 o 
  11   4  11       13.62       28.72     26.56 o 
 -15   5  11        3.31       -6.98     25.23 o 
 -14   5  11        5.90       27.57     15.55 o 
 -13   5  11        0.15       -8.35     13.96 o 
 -12   5  11        6.60        5.28     13.46 o 
 -11   5  11       16.10       10.98     13.12 o 
 -10   5  11      233.38      240.58     16.85 o 
  -9   5  11        7.12       21.39     16.62 o 
  -8   5  11      258.36      258.14     16.60 o 
  -7   5  11       74.99       59.45     13.53 o 
  -6   5  11      165.19      158.54     15.22 o 
  -5   5  11       20.96       19.46     12.40 o 
  -4   5  11       26.69        4.91     15.35 o 
  -3   5  11       51.85       48.38     21.56 o 
  -2   5  11        3.60       -5.44     21.73 o 
  -1   5  11      218.17      204.64     21.42 o 
   0   5  11       61.04       61.93     15.07 o 
   1   5  11       69.97       82.34     19.71 o 
   2   5  11      126.65      138.36     16.64 o 
   3   5  11      189.03      193.33     18.14 o 
   4   5  11      149.47      190.99     18.50 o 
   5   5  11      120.77      138.60     14.97 o 
   6   5  11        2.74       15.78     12.94 o 
   7   5  11       93.51      116.37     16.33 o 
   8   5  11        0.05       13.65     23.93 o 
   9   5  11        6.32       36.20     31.83 o 
  10   5  11       13.68       46.57     46.41 o 
 -14   6  11       10.35       39.47     17.77 o 
 -13   6  11        8.43        3.41     16.04 o 
 -12   6  11       98.69      103.58     16.50 o 
 -11   6  11        7.77       20.95     14.47 o 
 -10   6  11       22.84       16.83     15.99 o 
  -9   6  11        0.71        6.76     15.13 o 
  -8   6  11      121.57      108.77     15.43 o 
  -7   6  11       14.74       10.23     13.45 o 
  -6   6  11       47.66       38.86     14.54 o 
  -5   6  11       33.36       73.79     16.44 o 
  -4   6  11       46.53       48.21     17.82 o 
  -3   6  11        2.16      -10.17     23.22 o 
  -2   6  11       93.06       93.34     17.65 o 
  -1   6  11      253.98      258.75     21.64 o 
   0   6  11        3.17       26.42     22.12 o 
   1   6  11      388.40      413.16     21.47 o 
   2   6  11       71.58       56.45     14.99 o 
   3   6  11       74.49       45.93     15.40 o 
   4   6  11        2.55      -14.53     14.53 o 
   5   6  11        6.35        0.53     13.44 o 
   6   6  11        1.32       -1.25     15.40 o 
   7   6  11        1.00        1.43     15.17 o 
   8   6  11        0.12       35.36     18.23 o 
   9   6  11        0.22      -26.72     26.72 o 
 -13   7  11       14.43       41.13     19.59 o 
 -12   7  11       47.64       74.56     19.80 o 
 -11   7  11       25.64       33.54     18.76 o 
 -10   7  11        6.51       16.27     16.75 o 
  -9   7  11        2.16       -4.09     15.20 o 
  -8   7  11      133.52      180.58     22.63 o 
  -7   7  11        1.09        0.68     16.56 o 
  -6   7  11       58.63       57.95     18.20 o 
  -5   7  11        3.62        2.17     16.87 o 
  -4   7  11      143.75      129.59     20.02 o 
  -3   7  11        0.37       21.93     17.39 o 
  -2   7  11       75.23      103.17     19.60 o 
  -1   7  11       22.33       19.87     17.97 o 
   0   7  11       71.35       99.86     41.58 o 
   1   7  11        1.95       17.88     17.19 o 
   2   7  11      250.80      226.15     23.51 o 
   3   7  11        3.24       -1.40     21.70 o 
   4   7  11       79.04       87.71     24.21 o 
   5   7  11       66.91       98.76     15.79 o 
   6   7  11       34.04        1.35     18.18 o 
   7   7  11       88.04      107.65     21.06 o 
   8   7  11       11.61       43.28     17.63 o 
 -11   8  11        0.02      -16.08     19.39 o 
 -10   8  11        0.09       -4.08     22.68 o 
  -9   8  11       54.37       71.34     19.01 o 
  -8   8  11        3.36      346.17     45.81 o 
  -7   8  11       40.23       39.84     25.50 o 
  -6   8  11        6.30       17.78     19.27 o 
  -5   8  11       42.89       -5.72     17.23 o 
  -4   8  11        4.68       12.99     18.24 o 
  -3   8  11       23.39       31.52     17.99 o 
  -2   8  11        3.26        3.75     19.63 o 
  -1   8  11        0.37       -3.15     19.93 o 
   0   8  11        9.59       -6.81     17.18 o 
   1   8  11        8.38      -16.77     18.70 o 
   2   8  11       16.32       15.73     16.62 o 
   3   8  11        2.04       21.41     19.78 o 
   4   8  11       50.63       39.36     21.33 o 
   5   8  11        0.54       20.29     16.06 o 
   6   8  11        6.87       27.74     16.53 o 
   7   8  11        0.18       -7.75     20.01 o 
  -9   9  11        9.90       42.25     23.65 o 
  -8   9  11        0.23       12.39     23.46 o 
  -7   9  11        0.06       18.57     20.52 o 
  -6   9  11        1.87        4.42     21.89 o 
  -5   9  11        0.03       -3.81     18.91 o 
  -4   9  11        2.24      -18.43     20.11 o 
  -3   9  11        0.12      -17.19     19.52 o 
  -2   9  11       38.50       38.01     20.93 o 
  -1   9  11        1.92       -7.01     24.92 o 
   0   9  11       36.78       29.94     18.54 o 
   1   9  11        2.63       -8.17     18.20 o 
   2   9  11       42.75       71.76     22.33 o 
   3   9  11        2.48       -9.16     29.80 o 
   4   9  11       23.40       23.86     18.22 o 
  -5  10  11       18.49        5.15     19.56 o 
  -4  10  11       29.65       47.34     22.19 o 
  -3  10  11       40.48        6.64     20.75 o 
  -2  10  11       11.51       19.29     21.79 o 
  -1  10  11       92.87      125.39     23.58 o 
   0  10  11        2.63      -19.16     19.95 o 
 -17   0  12       89.73      148.67     45.90 o 
 -16   0  12        0.95        2.29     38.62 o 
 -15   0  12      116.86      108.03     38.41 o 
 -14   0  12      109.73       84.64     35.27 o 
 -13   0  12       13.99       28.85     32.32 o 
 -12   0  12       24.86      -21.39     28.88 o 
 -11   0  12      112.96      151.93     29.60 o 
 -10   0  12      577.03      505.67     39.83 o 
  -9   0  12      147.72      149.67     29.21 o 
  -8   0  12        0.61      -14.31     14.31 o 
  -7   0  12      454.21      424.53     19.49 o 
  -6   0  12        6.33       -5.35     11.90 o 
  -5   0  12      616.05      624.23     21.31 o 
  -4   0  12      356.55      347.71     17.52 o 
  -3   0  12      238.68      226.65     15.66 o 
  -2   0  12      594.01      568.11     21.11 o 
  -1   0  12       22.55       24.11     17.20 o 
   0   0  12     1494.22     1488.05     41.92 o 
   1   0  12       56.57       40.16     16.80 o 
   2   0  12       37.50       50.63     31.14 o 
   3   0  12        9.01       20.31     30.99 o 
   4   0  12        0.11       16.48     27.55 o 
   5   0  12        7.64      -28.97     28.97 o 
   6   0  12      362.62      297.28     37.09 o 
   7   0  12       45.21       41.37     33.10 o 
   8   0  12        9.48      -19.55     31.90 o 
   9   0  12       48.18      115.09     33.40 o 
  10   0  12        0.98       27.76     30.21 o 
  11   0  12       33.73       86.36     32.71 o 
 -17   1  12       26.07       60.16     28.92 o 
 -16   1  12       51.93       36.90     28.13 o 
 -15   1  12       48.43       63.26     24.75 o 
 -14   1  12       22.10       42.65     24.09 o 
 -13   1  12      133.37      123.28     30.52 o 
 -12   1  12        0.16       17.99     20.33 o 
 -11   1  12       53.21       50.41     19.67 o 
 -10   1  12       37.53       49.46     20.72 o 
  -9   1  12       12.13       16.97     13.54 o 
  -8   1  12        1.77       17.62     11.01 o 
  -7   1  12       90.54       91.11     10.59 o 
  -6   1  12      120.88      121.42     10.79 o 
  -5   1  12        0.26       -3.87      8.57 o 
  -4   1  12        5.84       -4.32      8.60 o 
  -3   1  12      243.11      222.32     11.40 o 
  -2   1  12       54.85       54.54     10.07 o 
  -1   1  12      188.72      166.96     16.04 o 
   0   1  12       45.50       54.77     15.39 o 
   1   1  12      325.88      326.89     19.82 o 
   2   1  12        4.38       34.93     19.98 o 
   3   1  12       12.98        7.50     21.07 o 
   4   1  12       10.15       27.14     21.14 o 
   5   1  12       96.47       69.75     37.61 o 
   6   1  12       52.87       46.53     21.26 o 
   7   1  12        0.14      -18.39     21.03 o 
   8   1  12       59.85       18.23     22.93 o 
   9   1  12        0.40       10.85     21.11 o 
  10   1  12       20.15       27.68     22.64 o 
  11   1  12        9.15       40.64     57.45 o 
 -16   2  12        0.13      -22.63     26.91 o 
 -15   2  12       24.13       28.01     26.94 o 
 -14   2  12       53.05       60.02     26.38 o 
 -13   2  12       10.75       51.55     24.51 o 
 -12   2  12        5.12      -10.64     20.28 o 
 -11   2  12       63.25       75.84     20.53 o 
 -10   2  12      117.29       99.90     13.36 o 
  -9   2  12        2.48        1.22     11.08 o 
  -8   2  12      751.57      749.80     21.67 o 
  -7   2  12      222.11      247.70     14.63 o 
  -6   2  12       96.75       82.78     10.44 o 
  -5   2  12      697.10      699.98     32.25 o 
  -4   2  12        0.07       -2.65     10.09 o 
  -3   2  12      205.74      182.32     14.18 o 
  -2   2  12      106.97       92.46     15.09 o 
  -1   2  12        0.00       -4.63     13.41 o 
   0   2  12       96.37       94.60     16.02 o 
   1   2  12       94.53       66.91     15.91 o 
   2   2  12       41.56       66.21     15.42 o 
   3   2  12      629.39      653.72     25.46 o 
   4   2  12       76.62       69.23     17.14 o 
   5   2  12      114.28      108.38     21.28 o 
   6   2  12        2.89       12.33     21.07 o 
   7   2  12        0.03      -10.19     19.26 o 
   8   2  12        0.21        9.94     20.45 o 
   9   2  12        0.92       21.16     22.24 o 
  10   2  12       11.01       14.52     23.72 o 
  11   2  12       12.00        9.15     26.48 o 
 -16   3  12       23.68       17.97     28.69 o 
 -15   3  12       11.76        9.77     26.64 o 
 -14   3  12      113.03      130.86     26.03 o 
 -13   3  12       15.57        2.04     22.29 o 
 -12   3  12      119.33      134.30     17.56 o 
 -11   3  12        0.28       18.10     12.43 o 
 -10   3  12      505.96      518.57     20.18 o 
  -9   3  12       61.94       49.31     12.40 o 
  -8   3  12        8.98       15.28     11.50 o 
  -7   3  12        6.65        2.21     10.96 o 
  -6   3  12       19.70       28.51     11.59 o 
  -5   3  12       16.65       19.10     10.50 o 
  -4   3  12      364.66      359.29     18.61 o 
  -3   3  12       36.23       42.37     19.86 o 
  -2   3  12       43.74       78.63     14.48 o 
  -1   3  12      172.40      172.98     16.68 o 
   0   3  12        0.32       -1.81     14.30 o 
   1   3  12        1.62       10.43     13.43 o 
   2   3  12      296.46      278.20     20.19 o 
   3   3  12        7.00       16.88     14.49 o 
   4   3  12       68.88       77.87     25.68 o 
   5   3  12      124.42      150.08     18.08 o 
   6   3  12       55.20       47.11     22.86 o 
   7   3  12        6.82       47.88     36.30 o 
   8   3  12       93.96      135.55     49.70 o 
   9   3  12        1.78       46.59     25.84 o 
  10   3  12       98.51      130.50     28.12 o 
  11   3  12        0.02       26.34     27.82 o 
 -15   4  12       14.20       20.67     23.31 o 
 -14   4  12        0.33      -18.41     34.91 o 
 -13   4  12       13.75       19.42     16.64 o 
 -12   4  12        3.82       42.27     14.00 o 
 -11   4  12       36.72       56.54     13.95 o 
 -10   4  12       18.36        9.21     11.77 o 
  -9   4  12       34.41       60.72     12.86 o 
  -8   4  12        1.85       -3.43     11.62 o 
  -7   4  12       18.33       26.54     11.51 o 
  -6   4  12      185.14      201.01     16.15 o 
  -5   4  12      197.11      201.36     15.76 o 
  -4   4  12       23.60       44.59     17.06 o 
  -3   4  12       43.05       40.92     19.25 o 
  -2   4  12       50.45       23.50     24.12 o 
  -1   4  12        0.02      -11.85     11.85 o 
   0   4  12      163.93      150.78     15.75 o 
   1   4  12       88.28      106.48     16.40 o 
   2   4  12       71.67       76.96     15.81 o 
   3   4  12        0.35      -14.80     14.80 o 
   4   4  12      150.92      138.99     20.54 o 
   5   4  12       13.73       56.29     16.94 o 
   6   4  12       22.82       35.64     19.98 o 
   7   4  12       10.78       12.89     38.23 o 
   8   4  12        4.54      -22.69     22.69 o 
   9   4  12        7.15       41.92     23.99 o 
  10   4  12        0.33       12.20     27.76 o 
 -15   5  12       15.90       37.22     57.09 o 
 -14   5  12       21.91       35.58     19.03 o 
 -13   5  12        3.53        0.18     15.11 o 
 -12   5  12       42.41       34.05     15.27 o 
 -11   5  12        0.04        3.54     17.02 o 
 -10   5  12      113.96      111.16     15.36 o 
  -9   5  12       14.98        9.93     12.85 o 
  -8   5  12      316.34      329.42     20.13 o 
  -7   5  12        3.98        7.56     13.60 o 
  -6   5  12       75.18       61.24     16.95 o 
  -5   5  12        4.55       19.73     16.86 o 
  -4   5  12        0.13       20.55     15.88 o 
  -3   5  12      117.82      116.93     30.67 o 
  -2   5  12       11.13        4.58     17.09 o 
  -1   5  12        2.23       -7.32     21.50 o 
   0   5  12       35.78       45.06     21.09 o 
   1   5  12        0.08        3.13     13.98 o 
   2   5  12        2.20       17.21     18.03 o 
   3   5  12       51.39       57.03     16.54 o 
   4   5  12      231.86      219.58     20.13 o 
   5   5  12       41.50       73.85     14.63 o 
   6   5  12      123.97      190.97     20.32 o 
   7   5  12        8.78       45.96     18.87 o 
   8   5  12       36.61       50.89     26.33 o 
   9   5  12        3.64       73.37     28.64 o 
 -14   6  12        2.29       17.89     17.67 o 
 -13   6  12       36.64       30.55     16.94 o 
 -12   6  12        0.21        7.65     15.42 o 
 -11   6  12      197.37      174.23     21.35 o 
 -10   6  12        1.94      -15.49     15.49 o 
  -9   6  12      190.88      192.06     18.52 o 
  -8   6  12       24.74       26.49     15.75 o 
  -7   6  12       30.70       48.07     17.62 o 
  -6   6  12        0.92        1.34     22.50 o 
  -5   6  12      122.43      141.33     21.41 o 
  -4   6  12       49.85       53.44     19.21 o 
  -3   6  12       30.00      -16.70     16.70 o 
  -2   6  12        6.94        3.20     17.32 o 
  -1   6  12        1.34      -17.73     17.73 o 
   0   6  12       13.24       24.58     36.32 o 
   1   6  12        0.66       10.24     19.46 o 
   2   6  12        0.27       32.91     18.52 o 
   3   6  12       63.42       45.38     16.03 o 
   4   6  12       67.69       71.38     22.07 o 
   5   6  12      168.87      177.15     17.39 o 
   6   6  12       85.36       85.24     16.09 o 
   7   6  12      117.27      121.82     21.27 o 
   8   6  12       18.29        5.46     20.27 o 
 -12   7  12       13.79       51.44     19.73 o 
 -11   7  12       12.89       23.50     19.12 o 
 -10   7  12        2.80       12.40     16.73 o 
  -9   7  12        0.85       -0.42     16.85 o 
  -8   7  12        0.82       24.30     19.38 o 
  -7   7  12       14.42       -8.15     17.52 o 
  -6   7  12       16.89        7.45     38.70 o 
  -5   7  12       14.39       13.64     21.74 o 
  -4   7  12        4.62        2.94     17.82 o 
  -3   7  12        4.98        4.27     19.64 o 
  -2   7  12       29.11       60.65     18.75 o 
  -1   7  12       21.08       48.35     26.54 o 
   0   7  12        1.97      -18.61     18.61 o 
   1   7  12        0.01       13.12     17.68 o 
   2   7  12        0.39       -9.59     18.09 o 
   3   7  12        4.47       -7.67     19.08 o 
   4   7  12       52.01       47.20     18.71 o 
   5   7  12        0.23        4.18     14.52 o 
   6   7  12       29.81       35.38     17.44 o 
   7   7  12       21.54       33.63     18.55 o 
 -11   8  12       12.98       -2.66     34.97 o 
 -10   8  12        8.79       23.65     32.69 o 
  -9   8  12        8.36       17.23     44.69 o 
  -8   8  12        6.53        6.29     21.84 o 
  -7   8  12        5.06        6.53     35.47 o 
  -6   8  12        0.34      -19.47     20.46 o 
  -5   8  12        8.66       -8.42     27.79 o 
  -4   8  12        5.27       18.27     27.04 o 
  -3   8  12       17.42       21.92     19.38 o 
  -2   8  12        2.07       -2.37     25.24 o 
  -1   8  12        0.83      -10.10     20.04 o 
   0   8  12        3.38        2.11     19.54 o 
   1   8  12        0.88      -18.27     18.27 o 
   2   8  12       23.17       17.16     19.77 o 
   3   8  12        0.12      -19.27     19.27 o 
   4   8  12       17.36       29.89     17.36 o 
   5   8  12        1.67        2.03     17.60 o 
  -8   9  12       30.30       33.94     22.09 o 
  -7   9  12        7.23        6.11     22.89 o 
  -6   9  12       14.26      -13.41     21.15 o 
  -5   9  12       45.96       74.92     40.00 o 
  -4   9  12       22.38       10.89     21.86 o 
  -3   9  12       55.18       33.95     21.71 o 
  -2   9  12        1.39       -9.49     19.63 o 
  -1   9  12       33.24       40.61     20.04 o 
   0   9  12       17.32       10.31     21.14 o 
   1   9  12       34.90       35.98     22.39 o 
   2   9  12        9.57      -21.87     21.87 o 
 -16   1  13       44.64       68.21     27.35 o 
 -15   1  13        1.44       12.33     24.84 o 
 -14   1  13        1.94       49.90     22.74 o 
 -13   1  13        8.07       20.43     20.09 o 
 -12   1  13        2.93      -20.00     20.00 o 
 -11   1  13        3.73        4.54     21.08 o 
 -10   1  13       28.13       17.49     18.34 o 
  -9   1  13        1.87       -6.69     12.56 o 
  -8   1  13        5.82      -10.65     10.65 o 
  -7   1  13      273.79      255.51     14.86 o 
  -6   1  13       54.56       60.23     12.34 o 
  -5   1  13      351.36      329.89     12.65 o 
  -4   1  13      173.43      149.83     11.09 o 
  -3   1  13      623.29      668.95     18.06 o 
  -2   1  13      206.37      185.02     16.70 o 
  -1   1  13       62.56       70.70     16.31 o 
   0   1  13      142.90      163.46     17.83 o 
   1   1  13       37.20       25.30     16.92 o 
   2   1  13       12.07       24.58     26.89 o 
   3   1  13       22.58       -1.32     47.77 o 
   4   1  13      115.77      140.03     33.10 o 
   5   1  13       21.26       22.22     26.49 o 
   6   1  13       76.99      122.54     24.79 o 
   7   1  13       12.84        5.34     22.35 o 
   8   1  13       20.22       61.86     25.39 o 
   9   1  13        8.75      -21.73     21.73 o 
  10   1  13       17.14       17.22     46.17 o 
 -16   2  13       18.14       22.04     28.00 o 
 -15   2  13       12.70       25.38     25.74 o 
 -14   2  13       10.99       65.52     35.55 o 
 -13   2  13       63.33       69.83     23.19 o 
 -12   2  13        2.41       30.27     20.63 o 
 -11   2  13       80.72       80.53     20.50 o 
 -10   2  13        2.91       15.03     14.72 o 
  -9   2  13      103.54       93.18     13.09 o 
  -8   2  13       73.24       95.83     12.82 o 
  -7   2  13      530.76      510.86     23.09 o 
  -6   2  13       51.36       58.08     12.25 o 
  -5   2  13      108.04       85.75     12.09 o 
  -4   2  13      236.02      253.62     22.55 o 
  -3   2  13      161.18      126.29     16.14 o 
  -2   2  13      297.40      279.22     18.51 o 
  -1   2  13       17.29       15.98     16.82 o 
   0   2  13      286.91      278.39     29.20 o 
   1   2  13       10.21       26.77     14.79 o 
   2   2  13       20.53       -5.84     24.38 o 
   3   2  13        0.31       14.29     14.83 o 
   4   2  13       40.19       26.73     16.14 o 
   5   2  13        1.68       21.32     20.32 o 
   6   2  13        0.06       14.06     34.51 o 
   7   2  13       50.72       65.74     30.75 o 
   8   2  13       20.54       28.08     22.87 o 
   9   2  13       41.23       33.69     23.32 o 
  10   2  13       37.03       76.01     30.28 o 
 -15   3  13        1.68       10.24     24.26 o 
 -14   3  13        0.01        0.01     24.88 o 
 -13   3  13        4.47       12.96     23.95 o 
 -12   3  13        2.47      -18.34     26.04 o 
 -11   3  13       23.22        9.96     15.52 o 
 -10   3  13        1.20       18.83     12.23 o 
  -9   3  13      314.04      311.15     17.02 o 
  -8   3  13       72.54       57.36     12.42 o 
  -7   3  13       53.53       52.32     13.13 o 
  -6   3  13      198.59      168.32     20.69 o 
  -5   3  13       77.94       60.38     16.38 o 
  -4   3  13      158.90      140.85     19.39 o 
  -3   3  13        6.23      -10.51     15.45 o 
  -2   3  13        3.28      -13.01     13.01 o 
  -1   3  13       10.59       12.06     14.37 o 
   0   3  13       71.06       72.59     18.43 o 
   1   3  13       36.53       44.68     15.37 o 
   2   3  13      836.53      845.61     44.70 o 
   3   3  13       11.69       14.59     19.25 o 
   4   3  13       23.92       31.05     16.57 o 
   5   3  13       17.63       32.16     18.01 o 
   6   3  13        0.07        9.75     22.97 o 
   7   3  13        2.02      -15.23     22.94 o 
   8   3  13        7.52       39.45     24.34 o 
   9   3  13       20.49       36.95     25.21 o 
 -15   4  13        0.02       18.12     28.43 o 
 -14   4  13       33.31       29.68     23.11 o 
 -13   4  13       61.80       72.81     31.53 o 
 -12   4  13       36.04       59.61     17.59 o 
 -11   4  13       50.98       55.61     14.12 o 
 -10   4  13      141.13      137.23     15.14 o 
  -9   4  13        1.40        7.20     12.98 o 
  -8   4  13      138.93      148.37     15.14 o 
  -7   4  13       22.25       18.50     32.53 o 
  -6   4  13       56.78       62.66     17.43 o 
  -5   4  13      103.31      139.11     19.25 o 
  -4   4  13       29.98       35.39     18.77 o 
  -3   4  13       38.63       31.85     16.70 o 
  -2   4  13        0.64        8.24     16.97 o 
  -1   4  13      133.04      158.61     20.96 o 
   0   4  13       24.68       24.23     22.42 o 
   1   4  13      359.51      379.92     22.96 o 
   2   4  13      107.13      141.31     23.41 o 
   3   4  13      146.34      147.43     19.31 o 
   4   4  13      122.36      109.07     19.09 o 
   5   4  13       31.39       78.47     17.93 o 
   6   4  13        4.30       20.77     16.70 o 
   7   4  13       42.28       46.99     25.68 o 
   8   4  13        2.13       30.16     25.72 o 
   9   4  13       21.15        3.51     28.26 o 
 -14   5  13        6.41       18.52     26.76 o 
 -13   5  13       41.47       61.69     19.69 o 
 -12   5  13        0.67        6.88     15.65 o 
 -11   5  13       49.51       52.42     20.78 o 
 -10   5  13        6.70       27.97     14.08 o 
  -9   5  13      208.93      203.92     18.67 o 
  -8   5  13        4.35        5.95     14.11 o 
  -7   5  13       52.86       26.24     21.24 o 
  -6   5  13       10.44        0.63     17.82 o 
  -5   5  13        0.01       -9.05     17.09 o 
  -4   5  13       20.24       26.33     16.35 o 
  -3   5  13       26.54       -3.00     19.04 o 
  -2   5  13        9.03        1.55     27.37 o 
  -1   5  13       37.82       22.12     20.87 o 
   0   5  13        0.81       -9.19     19.49 o 
   1   5  13       26.37       17.21     16.59 o 
   2   5  13      240.99      289.59     20.83 o 
   3   5  13      186.00      201.69     20.13 o 
   4   5  13       24.05       46.56     22.21 o 
   5   5  13       33.51       39.30     17.94 o 
   6   5  13       72.89      131.53     31.82 o 
   7   5  13        0.96       14.74     19.02 o 
   8   5  13       11.80       16.72     28.37 o 
 -13   6  13        8.09       13.12     17.19 o 
 -12   6  13       14.84       68.32     17.65 o 
 -11   6  13       18.56        9.22     18.02 o 
 -10   6  13       69.80       98.43     18.27 o 
  -9   6  13        3.12       10.06     20.18 o 
  -8   6  13        4.61       12.10     17.71 o 
  -7   6  13       43.60       39.81     20.28 o 
  -6   6  13        0.68        7.67     19.42 o 
  -5   6  13       59.69       54.06     19.13 o 
  -4   6  13       45.56        8.36     19.37 o 
  -3   6  13       89.65       85.47     40.36 o 
  -2   6  13        1.51      -13.22     17.73 o 
  -1   6  13        5.59       -6.92     19.24 o 
   0   6  13       11.49        6.53     18.72 o 
   1   6  13       15.30       51.47     20.43 o 
   2   6  13       15.32       -0.87     20.30 o 
   3   6  13       21.09        7.42     16.94 o 
   4   6  13        0.66       -4.12     17.14 o 
   5   6  13        7.12       27.98     19.34 o 
   6   6  13        0.15      -19.73     19.74 o 
   7   6  13       10.31       43.68     24.95 o 
 -11   7  13       38.39       44.43     18.62 o 
 -10   7  13        0.57      -17.57     21.67 o 
  -9   7  13      132.19      195.45     49.03 o 
  -8   7  13       25.97       18.77     33.06 o 
  -7   7  13       59.76       42.66     22.75 o 
  -6   7  13       58.97       72.67     21.70 o 
  -5   7  13        1.64      -17.76     17.76 o 
  -4   7  13       94.08       95.50     21.52 o 
  -3   7  13        3.44       10.33     18.68 o 
  -2   7  13        0.04      -26.84     26.84 o 
  -1   7  13       29.36        5.77     19.26 o 
   0   7  13        8.27       25.46     19.29 o 
   1   7  13       36.50       48.20     20.53 o 
   2   7  13       34.70       10.28     21.31 o 
   3   7  13       12.89       -4.62     26.93 o 
   4   7  13       61.25       73.28     24.37 o 
   5   7  13        2.23        5.12     16.63 o 
  -9   8  13        0.84      -24.11     24.11 o 
  -8   8  13       79.36       83.28     23.72 o 
  -7   8  13       12.13       30.83     22.52 o 
  -6   8  13        0.14       -6.37     26.77 o 
  -5   8  13        0.01       -7.57     25.29 o 
  -4   8  13       14.10        2.06     19.26 o 
  -3   8  13        1.53        0.41     23.30 o 
  -2   8  13       33.98       29.74     21.38 o 
  -1   8  13       11.04       -6.56     21.45 o 
   0   8  13       12.53       15.02     31.19 o 
   1   8  13       27.74       -3.28     20.06 o 
   2   8  13        0.01      -20.25     20.70 o 
   3   8  13       22.47       23.25     22.11 o 
  -5   9  13        1.88       39.89     24.39 o 
  -4   9  13        7.88       42.35     22.81 o 
  -3   9  13        9.11      -19.60     22.50 o 
  -2   9  13        0.44       -2.62     29.32 o 
  -1   9  13        2.63       -6.19     21.71 o 
 -15   0  14        0.18       -3.29     32.50 o 
 -14   0  14        7.53       32.26     34.07 o 
 -13   0  14       18.24       29.36     30.54 o 
 -12   0  14        0.73       37.36     28.03 o 
 -11   0  14      495.03      527.49     44.09 o 
 -10   0  14      233.48      258.09     40.22 o 
  -9   0  14        7.65       43.72     30.81 o 
  -8   0  14        2.38      -14.85     26.89 o 
  -7   0  14        0.27        1.62     16.01 o 
  -6   0  14       33.83       24.12     16.82 o 
  -5   0  14      139.45      138.50     25.72 o 
  -4   0  14      171.21      140.86     15.65 o 
  -3   0  14      393.76      436.94     19.70 o 
  -2   0  14       73.72       94.94     18.20 o 
  -1   0  14      144.84      122.38     36.33 o 
   0   0  14      176.27      108.39     19.29 o 
   1   0  14      169.20      196.44     35.91 o 
   2   0  14      181.33      173.36     37.63 o 
   3   0  14       22.64      -16.32     26.74 o 
   4   0  14      100.62       65.69     30.66 o 
   5   0  14        7.24       45.20     30.51 o 
   6   0  14      120.54      135.67     33.19 o 
   7   0  14       14.82      -10.53     30.87 o 
   8   0  14      141.73      132.02     36.27 o 
   9   0  14        0.00       57.85     34.49 o 
 -15   1  14        0.00      -15.02     49.80 o 
 -14   1  14        0.10      -11.25     23.26 o 
 -13   1  14       69.37       63.07     23.52 o 
 -12   1  14        0.16        3.92     20.18 o 
 -11   1  14        2.07       23.46     19.73 o 
 -10   1  14       20.44       41.33     20.36 o 
  -9   1  14      192.70      220.74     42.40 o 
  -8   1  14      170.75      163.39     17.84 o 
  -7   1  14        0.01       -0.96     18.58 o 
  -6   1  14       15.90       26.11     10.36 o 
  -5   1  14        5.34       -4.09     10.05 o 
  -4   1  14      187.60      204.20     13.11 o 
  -3   1  14       13.25        0.16     13.03 o 
  -2   1  14        1.76      -14.61     14.61 o 
  -1   1  14        0.45       -9.48     14.42 o 
   0   1  14        0.74      -14.78     14.78 o 
   1   1  14        3.60       24.14     16.56 o 
   2   1  14        0.12      -14.05     14.05 o 
   3   1  14       24.34       24.83     38.05 o 
   4   1  14       27.44       58.10     35.17 o 
   5   1  14        3.52       31.75     22.80 o 
   6   1  14        1.65       -3.68     22.67 o 
   7   1  14       31.94       20.92     26.22 o 
   8   1  14        5.29       62.93     25.06 o 
   9   1  14       48.82       67.89     26.25 o 
 -15   2  14        9.64       25.38     25.46 o 
 -14   2  14      124.22      145.69     27.18 o 
 -13   2  14       43.28       14.12     22.65 o 
 -12   2  14        2.09       32.73     20.80 o 
 -11   2  14        9.02       36.03     21.87 o 
 -10   2  14       18.14       -0.38     14.79 o 
  -9   2  14        5.82       -0.48     26.91 o 
  -8   2  14      207.07      192.23     15.40 o 
  -7   2  14        1.43       16.53     12.32 o 
  -6   2  14        3.71       18.13     21.24 o 
  -5   2  14        7.80      -15.18     17.28 o 
  -4   2  14       50.51       46.88     16.30 o 
  -3   2  14       11.61        2.05     13.44 o 
  -2   2  14        9.37       36.07     15.30 o 
  -1   2  14      429.49      408.46     21.38 o 
   0   2  14       30.75       56.36     16.20 o 
   1   2  14      233.89      273.46     28.40 o 
   2   2  14      105.40       93.61     26.35 o 
   3   2  14       18.16       28.84     17.84 o 
   4   2  14      152.13      172.67     30.34 o 
   5   2  14        1.85      -20.68     35.98 o 
   6   2  14       58.79       43.63     26.09 o 
   7   2  14        9.89       -7.52     21.69 o 
   8   2  14       33.88       84.52     26.92 o 
   9   2  14        0.80        1.29     25.14 o 
 -15   3  14       47.53       86.48     27.38 o 
 -14   3  14        3.44       12.79     26.40 o 
 -13   3  14       34.16       59.21     23.63 o 
 -12   3  14        0.01        4.97     21.54 o 
 -11   3  14       40.33       40.94     16.88 o 
 -10   3  14       27.57       47.94     22.41 o 
  -9   3  14       62.67       52.32     13.66 o 
  -8   3  14        0.64       16.94     12.51 o 
  -7   3  14       31.29       43.62     13.11 o 
  -6   3  14      127.39      133.23     19.70 o 
  -5   3  14        0.19      -11.46     15.67 o 
  -4   3  14        4.49       -3.37     16.17 o 
  -3   3  14       77.91       71.24     18.09 o 
  -2   3  14       75.99       82.35     20.39 o 
  -1   3  14       78.90       93.56     17.79 o 
   0   3  14       96.17      111.84     27.90 o 
   1   3  14       45.84       70.80     17.31 o 
   2   3  14      102.88      105.81     17.71 o 
   3   3  14      220.46      214.72     23.56 o 
   4   3  14        4.40       -7.87     17.23 o 
   5   3  14      174.63      159.63     26.94 o 
   6   3  14        6.19       31.88     24.85 o 
   7   3  14       63.77      127.99     26.97 o 
   8   3  14       10.12       44.42     26.36 o 
 -14   4  14       18.34       56.58     25.79 o 
 -13   4  14       21.74       18.59     27.94 o 
 -12   4  14        0.75      -13.00     17.85 o 
 -11   4  14        3.52       14.20     14.77 o 
 -10   4  14       54.56       65.56     14.78 o 
  -9   4  14       36.58       67.80     14.65 o 
  -8   4  14       29.96       32.21     13.13 o 
  -7   4  14       27.97       24.66     17.52 o 
  -6   4  14      114.36       81.67     19.33 o 
  -5   4  14       12.83       60.85     91.37 o 
  -4   4  14        1.11      -18.83     19.58 o 
  -3   4  14        8.23       38.89     31.90 o 
  -2   4  14       33.55       33.18     19.63 o 
  -1   4  14        1.39       28.37     19.09 o 
   0   4  14       75.48      113.85     19.55 o 
   1   4  14       60.54       31.28     17.62 o 
   2   4  14        7.57       36.59     18.12 o 
   3   4  14       13.65        8.60     18.60 o 
   4   4  14        5.19       18.18     19.39 o 
   5   4  14        6.88       12.90     19.63 o 
   6   4  14       14.09       32.34     23.83 o 
   7   4  14        3.95       46.01     27.36 o 
   8   4  14       22.40       74.89     29.89 o 
 -13   5  14       39.15       50.07     19.79 o 
 -12   5  14       22.26       32.49     17.54 o 
 -11   5  14       61.56       54.11     15.78 o 
 -10   5  14        3.48       31.64     15.32 o 
  -9   5  14       13.92       32.77     21.58 o 
  -8   5  14        1.62        1.98     19.94 o 
  -7   5  14       15.90      -15.86     19.79 o 
  -6   5  14        0.19       -2.11     17.93 o 
  -5   5  14        8.09       13.94     18.80 o 
  -4   5  14        6.24       29.72     20.78 o 
  -3   5  14        3.10        3.85     20.01 o 
  -2   5  14      100.23      132.27     20.37 o 
  -1   5  14       33.04       -7.62     19.26 o 
   0   5  14      121.13      141.33     21.86 o 
   1   5  14      123.06      136.29     22.60 o 
   2   5  14        4.15        7.55     18.30 o 
   3   5  14      125.53      135.14     23.82 o 
   4   5  14       48.26       48.40     19.25 o 
   5   5  14       38.38       28.39     19.77 o 
   6   5  14       36.19       29.31     26.21 o 
   7   5  14        0.67        5.12     29.49 o 
 -12   6  14      102.09       82.80     20.74 o 
 -11   6  14        8.38       -4.48     18.69 o 
 -10   6  14      102.08       84.95     30.87 o 
  -9   6  14        0.34       37.56     21.79 o 
  -8   6  14       14.45        9.89     27.07 o 
  -7   6  14       22.57        8.72     19.34 o 
  -6   6  14        0.00        3.58     21.02 o 
  -5   6  14       88.90       62.38     20.72 o 
  -4   6  14        1.08       -5.63     26.18 o 
  -3   6  14       38.76       38.01     20.00 o 
  -2   6  14      141.74      131.70     22.06 o 
  -1   6  14        6.36       17.67     20.89 o 
   0   6  14        0.85        8.04     18.25 o 
   1   6  14        7.16       30.67     21.29 o 
   2   6  14       58.29       63.50     84.73 o 
   3   6  14       19.38       41.74     27.17 o 
   4   6  14      116.45      151.34     39.02 o 
   5   6  14       35.95       45.38     38.13 o 
 -10   7  14       81.13       62.08     24.22 o 
  -9   7  14        0.84        9.84     23.96 o 
  -8   7  14       26.19       33.59     21.50 o 
  -7   7  14       19.17       40.23     20.66 o 
  -6   7  14        3.16       -1.81     20.37 o 
  -5   7  14        0.13       -1.45     62.95 o 
  -4   7  14       12.70      -19.11     19.11 o 
  -3   7  14       22.46        2.57     21.38 o 
  -2   7  14        7.44       -9.71     18.85 o 
  -1   7  14       15.61        5.93     23.52 o 
   0   7  14       27.94       51.29     27.81 o 
   1   7  14        2.36      -16.52     22.05 o 
   2   7  14        0.79       -6.85     21.00 o 
   3   7  14       13.73      -35.88     35.88 o 
   4   7  14        0.05      -22.53     22.53 o 
  -7   8  14       72.33       61.43     40.13 o 
  -6   8  14        0.93       33.52     24.39 o 
  -5   8  14       42.33       32.50     22.59 o 
  -4   8  14        1.01      -20.79     20.79 o 
  -3   8  14        3.40        1.61     21.67 o 
  -2   8  14        3.68       17.35     22.68 o 
  -1   8  14       24.34        7.15     20.03 o 
   0   8  14       32.89       45.37     23.54 o 
   1   8  14       21.77       -6.42     20.74 o 
 -14   1  15        9.82        1.12     28.30 o 
 -13   1  15        3.53       -2.00     32.76 o 
 -12   1  15       93.32      141.16     24.96 o 
 -11   1  15       64.91       14.53     20.03 o 
 -10   1  15       73.88      114.77     38.87 o 
  -9   1  15      248.58      309.26     28.65 o 
  -8   1  15      111.12      139.53     22.01 o 
  -7   1  15       53.55       75.09     15.72 o 
  -6   1  15      138.28      118.92     12.66 o 
  -5   1  15        1.86       -9.13     11.93 o 
  -4   1  15      145.75      122.24     16.12 o 
  -3   1  15       56.20       87.44     17.40 o 
  -2   1  15      233.07      213.89     29.48 o 
  -1   1  15       43.85       47.79     16.66 o 
   0   1  15       40.58       74.55     22.88 o 
   1   1  15       85.04       95.74     18.58 o 
   2   1  15        8.55       26.44     23.20 o 
   3   1  15       80.03      102.73     36.84 o 
   4   1  15       12.29       22.73     25.35 o 
   5   1  15       89.38      141.27     26.70 o 
   6   1  15        5.22       33.19     27.61 o 
   7   1  15       29.39       95.97     26.11 o 
   8   1  15        0.63        4.57     25.91 o 
 -14   2  15       52.64       62.77     27.81 o 
 -13   2  15       26.77       51.35     21.69 o 
 -12   2  15        1.15       -6.81     30.01 o 
 -11   2  15        4.41       20.53     40.06 o 
 -10   2  15        0.86       -8.65     20.11 o 
  -9   2  15       28.47       16.18     15.07 o 
  -8   2  15       76.97       71.47     17.04 o 
  -7   2  15      387.27      397.75     19.37 o 
  -6   2  15      159.04      156.09     17.63 o 
  -5   2  15      202.65      161.25     20.65 o 
  -4   2  15      194.40      217.65     22.83 o 
  -3   2  15       52.45        6.27     18.80 o 
  -2   2  15       68.00       48.54     17.62 o 
  -1   2  15        0.32      -15.32     15.32 o 
   0   2  15        0.16       16.25     16.74 o 
   1   2  15       15.27       13.29     16.45 o 
   2   2  15        0.35        7.77     17.69 o 
   3   2  15        0.12      -10.67     16.34 o 
   4   2  15       68.29      107.93     27.24 o 
   5   2  15        5.64      -23.43     24.01 o 
   6   2  15       20.73       20.58     26.53 o 
   7   2  15        2.33       29.65     57.41 o 
 -14   3  15       37.08       88.10     44.51 o 
 -13   3  15        2.89      -15.16     21.46 o 
 -12   3  15        0.86       43.66     23.72 o 
 -11   3  15       31.06       28.68     21.19 o 
 -10   3  15        0.15        8.53     17.81 o 
  -9   3  15        1.07       -4.56     18.75 o 
  -8   3  15        0.06      -22.86     22.86 o 
  -7   3  15       88.37       81.70     17.28 o 
  -6   3  15       35.28       -1.91     28.61 o 
  -5   3  15        6.78       28.03     43.78 o 
  -4   3  15        0.40       -3.96     16.34 o 
  -3   3  15       40.15       45.22     19.15 o 
  -2   3  15       31.67       30.89     18.54 o 
  -1   3  15       83.68       91.27     21.15 o 
   0   3  15        0.09       16.25     17.48 o 
   1   3  15       89.36      125.83     22.45 o 
   2   3  15       27.70       -3.14     20.76 o 
   3   3  15       57.85       59.84     18.80 o 
   4   3  15        3.47      -19.22     19.22 o 
   5   3  15        6.35        8.51     35.80 o 
   6   3  15        0.36       41.76     26.03 o 
   7   3  15        0.84       19.24     28.80 o 
 -13   4  15       48.86      115.99     28.59 o 
 -12   4  15        4.83       -7.66     24.53 o 
 -11   4  15       59.92       66.92     22.59 o 
 -10   4  15        0.23       -2.82     14.03 o 
  -9   4  15       99.71      134.07     21.93 o 
  -8   4  15       10.04        4.23     19.32 o 
  -7   4  15       20.07        0.92     21.72 o 
  -6   4  15       47.04       83.27     20.23 o 
  -5   4  15        0.33       20.09     19.95 o 
  -4   4  15      229.53      235.15     26.93 o 
  -3   4  15       10.41       18.05     24.85 o 
  -2   4  15      212.44      242.23     35.24 o 
  -1   4  15       43.55       51.72     21.89 o 
   0   4  15      291.65      288.42     27.35 o 
   1   4  15       10.07        0.80     18.69 o 
   2   4  15      285.08      317.80     37.95 o 
   3   4  15       85.38      127.76     21.25 o 
   4   4  15        0.43       23.55     21.44 o 
   5   4  15        4.67       23.49     20.25 o 
   6   4  15        0.00       17.04     24.39 o 
 -12   5  15        6.87       26.42     20.21 o 
 -11   5  15        2.84       28.91     20.43 o 
 -10   5  15      123.44      104.09     22.94 o 
  -9   5  15        1.40       12.08     22.53 o 
  -8   5  15       43.54       71.03     22.10 o 
  -7   5  15        0.16      -19.96     19.96 o 
  -6   5  15        6.76       -4.58     37.73 o 
  -5   5  15       42.10       39.68     22.69 o 
  -4   5  15        2.50      -17.11     19.97 o 
  -3   5  15      116.41      115.28     23.82 o 
  -2   5  15        0.45      -19.71     19.71 o 
  -1   5  15       73.48       87.10     22.95 o 
   0   5  15       29.04       61.53     31.16 o 
   1   5  15       60.07       65.17     23.80 o 
   2   5  15        9.52       28.38     23.65 o 
   3   5  15        4.95       -0.90     19.29 o 
   4   5  15       20.76       39.09     23.91 o 
   5   5  15        4.28       20.34     26.24 o 
 -10   6  15        3.23        5.87     22.78 o 
  -9   6  15        0.90       -5.41     37.01 o 
  -8   6  15       51.19       52.55     20.97 o 
  -7   6  15        8.87        4.25     34.32 o 
  -6   6  15       55.25       74.11     20.53 o 
  -5   6  15       52.59       48.23     23.58 o 
  -4   6  15       33.11       -1.92     28.56 o 
  -3   6  15       61.22       42.64     19.85 o 
  -2   6  15       22.64       26.25     21.03 o 
  -1   6  15        9.64      -19.21     19.21 o 
   0   6  15       23.61       39.85     23.75 o 
   1   6  15        2.96       -1.32     20.43 o 
   2   6  15        0.07      -21.80     22.47 o 
   3   6  15        0.13      -22.89     24.20 o 
  -8   7  15      149.83      216.76     29.18 o 
  -7   7  15       53.86       44.26     25.59 o 
  -6   7  15       47.87       35.44     38.20 o 
  -5   7  15      133.92      143.48     26.01 o 
  -4   7  15       68.96       69.93     26.01 o 
  -3   7  15       79.07       40.50     38.31 o 
  -2   7  15       13.67       14.41     20.67 o 
  -1   7  15       17.42        5.40     20.76 o 
   0   7  15        3.62      -22.70     23.22 o 
   1   7  15        3.57       22.09     24.97 o 
 -13   0  16       11.73       67.71     40.86 o 
 -12   0  16       16.35       54.95     37.72 o 
 -11   0  16       65.35      132.62     38.17 o 
 -10   0  16      369.86      337.03     43.36 o 
  -9   0  16       70.73       95.41     33.86 o 
  -8   0  16      143.42      140.89     35.67 o 
  -7   0  16       10.68       26.07     28.49 o 
  -6   0  16       42.30       80.89     20.05 o 
  -5   0  16       31.55       53.62     27.10 o 
  -4   0  16        0.46      -17.18     20.99 o 
  -3   0  16       12.03      -16.35     19.59 o 
  -2   0  16       23.82        9.33     19.59 o 
  -1   0  16       11.94       20.28     32.53 o 
   0   0  16      166.55      147.38     37.84 o 
   1   0  16       70.71      117.05     38.32 o 
   2   0  16       68.17      130.11     34.85 o 
   3   0  16       16.51       54.86     36.87 o 
   4   0  16        0.28       16.99     37.75 o 
   5   0  16        3.46        0.60     32.14 o 
   6   0  16       16.96      100.18     42.82 o 
 -13   1  16       13.65       33.39     22.63 o 
 -12   1  16        0.27       33.50     22.24 o 
 -11   1  16       95.25      113.81     27.31 o 
 -10   1  16        3.76       42.34     25.75 o 
  -9   1  16       29.86       19.95     22.50 o 
  -8   1  16      122.33       99.31     17.85 o 
  -7   1  16        3.86       10.36     19.54 o 
  -6   1  16       19.53       -7.62     19.48 o 
  -5   1  16        0.36        5.18     15.12 o 
  -4   1  16        7.04       32.16     34.02 o 
  -3   1  16        1.89       25.06     22.06 o 
  -2   1  16       30.97       32.20     16.66 o 
  -1   1  16       12.53        9.76     18.29 o 
   0   1  16       31.58       45.54     18.96 o 
   1   1  16       20.83       33.16     23.52 o 
   2   1  16        0.51       13.10     24.92 o 
   3   1  16       28.36       66.10     26.33 o 
   4   1  16        7.09      -12.37     37.37 o 
   5   1  16       18.61      -16.64     42.26 o 
   6   1  16       11.24      -14.32     55.34 o 
 -13   2  16       98.17       81.38     25.28 o 
 -12   2  16       63.68       44.64     25.10 o 
 -11   2  16       18.59       -3.36     22.87 o 
 -10   2  16        1.38       11.91     20.40 o 
  -9   2  16       11.90       19.95     36.19 o 
  -8   2  16        1.23       17.97     31.25 o 
  -7   2  16      127.20      117.33     18.58 o 
  -6   2  16       25.23       33.21     20.50 o 
  -5   2  16        1.40       34.97     24.73 o 
  -4   2  16       31.17       33.72     20.32 o 
  -3   2  16        0.10       21.18     19.93 o 
  -2   2  16       81.69       89.20     22.88 o 
  -1   2  16        0.08       -2.85     17.37 o 
   0   2  16       14.64       47.29     18.19 o 
   1   2  16        4.18       22.03     19.13 o 
   2   2  16        0.55        8.82     19.65 o 
   3   2  16       36.94       53.98     25.15 o 
   4   2  16        0.35       -0.28     25.01 o 
   5   2  16       11.12       50.09     28.80 o 
   6   2  16        3.74       18.67     31.11 o 
 -12   3  16        0.30        3.38     24.55 o 
 -11   3  16       21.55       38.68     23.83 o 
 -10   3  16       76.16       92.88     23.44 o 
  -9   3  16        3.26       -3.30     29.53 o 
  -8   3  16       10.40       12.46     19.92 o 
  -7   3  16       13.07       -1.92     20.80 o 
  -6   3  16        0.25       -0.71     20.28 o 
  -5   3  16       47.11       51.34     21.56 o 
  -4   3  16        9.36       -4.47     33.74 o 
  -3   3  16       31.41       13.25     28.26 o 
  -2   3  16       11.69        3.93     21.73 o 
  -1   3  16       45.41       85.11     22.05 o 
   0   3  16       37.39        9.41     21.46 o 
   1   3  16        0.32        1.73     19.72 o 
   2   3  16       54.97       42.41     20.68 o 
   3   3  16        0.11       14.92     29.31 o 
   4   3  16       98.39      127.68     29.52 o 
   5   3  16       14.35       67.87     28.70 o 
 -11   4  16        4.91       24.24     50.08 o 
 -10   4  16        0.72       56.18     24.43 o 
  -9   4  16       29.78       17.60     24.48 o 
  -8   4  16        1.84      -21.91     21.91 o 
  -7   4  16        9.50       -5.32     77.28 o 
  -6   4  16        0.00       38.14     22.56 o 
  -5   4  16        1.44      -21.28     21.28 o 
  -4   4  16        3.32       -2.91     34.10 o 
  -3   4  16       27.77       34.17     37.73 o 
  -2   4  16        0.39      -20.44     20.44 o 
  -1   4  16        0.08       -5.74     53.73 o 
   0   4  16        7.80       11.00     21.94 o 
   1   4  16       15.96       10.45     22.04 o 
   2   4  16        0.07        1.61     21.49 o 
   3   4  16       33.07       33.23     19.77 o 
   4   4  16        1.56      -17.79     21.90 o 
 -10   5  16        0.99      -23.54     23.54 o 
  -9   5  16       29.06        1.24     23.01 o 
  -8   5  16        1.30      -22.05     22.05 o 
  -7   5  16       22.26       12.69     27.14 o 
  -6   5  16       16.05       17.69     39.56 o 
  -5   5  16       49.47       50.01     31.93 o 
  -4   5  16        3.72        7.53     34.40 o 
  -3   5  16       10.10      -15.02     32.85 o 
  -2   5  16       26.17       50.77     24.69 o 
  -1   5  16       33.82      -21.49     21.49 o 
   0   5  16        0.31       -5.64     22.59 o 
   1   5  16        7.92      -16.20     24.49 o 
   2   5  16       12.86       39.27     23.01 o 
   3   5  16        4.47       -7.09     25.75 o 
  -8   6  16        7.21       26.33     24.40 o 
  -7   6  16        0.12      -28.61     28.61 o 
  -6   6  16       43.94       96.20     35.00 o 
  -5   6  16       10.48       34.91     56.46 o 
  -4   6  16        8.56        5.67     20.94 o 
  -3   6  16        2.22      -13.16     22.44 o 
  -2   6  16       58.23      -15.61     28.44 o 
  -1   6  16       60.89       38.78     29.68 o 
   0   6  16       16.99        9.35     24.96 o 
   1   6  16       13.88        3.45     22.87 o 
 -12   1  17        0.42       26.68     46.59 o 
 -11   1  17       45.24      107.54     29.01 o 
 -10   1  17       43.95       61.97     25.74 o 
  -9   1  17       46.42       67.16     25.06 o 
  -8   1  17      106.51      144.60     36.06 o 
  -7   1  17       60.71       66.81     22.71 o 
  -6   1  17       11.76        4.37     19.71 o 
  -5   1  17        5.55        4.38     28.03 o 
  -4   1  17        7.50      -14.58     41.69 o 
  -3   1  17        0.57      -18.40     19.86 o 
  -2   1  17        2.23       29.51     28.93 o 
  -1   1  17       12.43       21.32     20.04 o 
   0   1  17        0.00       26.20     25.62 o 
   1   1  17        0.42       48.79     27.03 o 
   2   1  17        3.63       57.24     26.01 o 
   3   1  17       37.56       40.64     26.99 o 
   4   1  17        0.38       27.15     31.04 o 
 -11   2  17        0.11       19.16     71.44 o 
 -10   2  17        6.57       20.10     37.02 o 
  -9   2  17       20.25       24.83     30.99 o 
  -8   2  17       18.61       10.73     21.92 o 
  -7   2  17       63.01      107.54     30.45 o 
  -6   2  17       23.56       22.26     20.70 o 
  -5   2  17        5.42       26.44     22.13 o 
  -4   2  17        1.79       10.96     21.22 o 
  -3   2  17       13.30       22.53     22.07 o 
  -2   2  17        5.16      -15.05     22.38 o 
  -1   2  17       16.09       -9.25     21.73 o 
   0   2  17        0.20       -1.63     20.02 o 
   1   2  17        1.33        8.53     20.89 o 
   2   2  17        7.22       47.81     28.73 o 
   3   2  17        8.26       47.41     29.70 o 
   4   2  17       13.24       18.00     38.64 o 
 -11   3  17        5.82       37.66     36.24 o 
 -10   3  17       18.20       40.95     34.85 o 
  -9   3  17        2.95       -2.38     23.26 o 
  -8   3  17        0.59       86.15     31.65 o 
  -7   3  17        1.39      -11.25     21.89 o 
  -6   3  17        4.40      -21.64     21.97 o 
  -5   3  17       10.33        0.86     19.31 o 
  -4   3  17        0.05        6.96     22.42 o 
  -3   3  17        8.17       -0.28     22.53 o 
  -2   3  17        2.10        0.64     27.58 o 
  -1   3  17        0.51      -22.35     22.35 o 
   0   3  17        0.70      -22.45     22.45 o 
   1   3  17        0.37       -2.61     21.17 o 
   2   3  17        0.47       32.73     21.50 o 
   3   3  17       18.41        6.26     20.77 o 
  -9   4  17        0.28      -27.88     27.88 o 
  -8   4  17        5.09      -24.16     24.42 o 
  -7   4  17        0.32      -14.29     23.05 o 
  -6   4  17       11.61       -0.25     32.56 o 
  -5   4  17       60.55       49.81     24.13 o 
  -4   4  17        5.62       -1.23     38.08 o 
  -3   4  17      130.71      151.29     26.81 o 
  -2   4  17        0.09      -22.50     22.50 o 
  -1   4  17       29.20       17.84     23.01 o 
   0   4  17       17.83       68.45     27.20 o 
   1   4  17       46.30       54.29     27.33 o 
   2   4  17        2.18      -23.54     30.02 o 
  -7   5  17        6.15      -14.73     22.83 o 
  -6   5  17       29.96        6.83     21.59 o 
  -5   5  17        6.58       -6.35     23.35 o 
  -4   5  17       61.68       49.77     25.83 o 
  -3   5  17        0.14       14.09     22.49 o 
  -2   5  17       34.32       17.50     25.07 o 
  -1   5  17        1.78       43.50     25.21 o 
   0   5  17       25.27       23.60     25.04 o 
 -10   0  18       20.74       41.97     39.26 o 
  -5   0  18        0.10       -4.53     30.93 o 
  -4   0  18       32.52      104.41     32.86 o 
  -2   0  18       38.23       34.22     38.20 o 
  -1   0  18        0.01       33.77     39.35 o 
   0   0  18       52.03       61.35     39.95 o 
   1   0  18        2.76       19.92     40.77 o 
   2   0  18       78.05       87.84     44.87 o 
 -10   1  18       47.66       33.89     38.87 o 
  -9   1  18       27.98       66.54     40.25 o 
  -8   1  18        1.62       36.24     37.24 o 
  -7   1  18        0.02       12.70     31.26 o 
  -6   1  18       14.86      -28.61     28.61 o 
  -5   1  18       47.44       46.17     31.47 o 
  -4   1  18        4.09       42.97     24.60 o 
  -3   1  18        0.21      -26.10     29.50 o 
  -2   1  18        0.74       24.63     25.11 o 
  -1   1  18        4.62       20.33     19.75 o 
   0   1  18        2.43       12.30     42.40 o 
   1   1  18       19.03       58.95     29.70 o 
   2   1  18        3.75       21.10     30.00 o 
  -9   2  18        4.82      -28.30     38.44 o 
  -8   2  18       16.95       11.86     31.05 o 
  -7   2  18       31.25       26.40     32.80 o 
  -6   2  18       27.38        3.47     29.99 o 
  -5   2  18        3.51       -2.48     23.61 o 
  -4   2  18       10.67       29.60     41.43 o 
  -3   2  18        5.81      -24.57     27.93 o 
  -2   2  18       11.47       -2.40     38.58 o 
  -1   2  18        0.01       -0.64     34.96 o 
   0   2  18       42.33       49.19     45.49 o 
   1   2  18        0.20       83.61     30.32 o 
  -8   3  18        0.03      -24.92     31.23 o 
  -7   3  18       18.07       13.73     31.71 o 
  -6   3  18        0.12      -24.88     24.88 o 
  -5   3  18        0.24       11.26     24.57 o 
  -4   3  18        0.78      -22.61     24.05 o 
  -3   3  18       27.49       51.12     23.42 o 
  -2   3  18        1.22      -13.84     25.78 o 
  -1   3  18       69.70      117.05     28.55 o 
   0   3  18        0.73       14.53     28.39 o 
  -5   4  18        0.23        7.41     25.38 o 
  -4   4  18        2.83      -25.54     25.54 o 
  -3   4  18        1.55      -18.10     26.69 o 
  -2   4  18        1.85      -19.22     34.04 o 
  -5   1  19       14.88       22.78     33.40 o 
  -4   1  19        2.36       41.01     35.67 o 
  -3   1  19       30.36       63.94     27.23 o 
                                                 
